# Supplementary material for: Transcriptomic Analysis of Wheat Under Multi LED Light Conditions
Source: Plants (Basel). 2024 Dec 27;14(1):46. doi: 10.3390/plants14010046 (PMC11723344; doi:10.3390/plants14010046)
Supplement: Supplementary file 1 [file plants-14-00046-s001.zip]

Archive with 12 entries (12 files):
- Figure S1. Distribution of DEG Numbers Across Light Conditions and Time Points.pdf
- Figure S2. Expression Patterns of Genes Categorized by Masigpro.pdf
- Figure S3. GO Enrichment Analysis of DEGs at Various Time Points Under Different Light Conditions.pdf
- Figure S4. WGCNA analysis.pdf
- Figure S5. Simple Tidy GeneCox analysis.pdf
- Figure S6. Expression Pattern of TaCRY.pdf
- Table S1 light condition.CSV
- Table S2 Sequencing Quality Information.xlsx
- Table S3 Distribution of Transcription Factors in Differential Genes.csv
- Table S4 Enrichment Results of GO in WGCNA Modules.xlsx
- Table S5 primers for qRT-PCR.xlsx
- Table S6 Homology Analysis of 18 Wheat Transcription Factors Across Species.xlsx
