# Supplementary material for: Transcriptomic Analysis of Wheat Under Multi LED Light Conditions
Source: Plants (Basel). 2024 Dec 27;14(1):46. doi: 10.3390/plants14010046 (PMC11723344; doi:10.3390/plants14010046)
Supplement: Supplementary file 1 [file plants-14-00046-s001.zip › Table S1 light condition.CSV]

Table S1. Light Condition
Name	E (lx)	Rf	Rg	E1(400-700nm)(W/m2)	E2(380-780nm)(W/m2)	Ep(Wphyto/m2)	PPFD(Eq)(¦Ìmol/(m2¡¤s))	Ech-A(W/m2)	Ech-B(W/m2)	Ef(W/m2)	PPFDf(¦Ìmol/(m2¡¤s))	Eb(W/m2)	Ey(W/m2)	Er(W/m2)	Erb_Ratio	E(fc)	SDCM	White Class	CIE x	CIE y	CIE u'	CIE v'	Tc (K)	Lp (nm)	HW (nm)	Ld (nm)	Pur (%)	Duv	Ratio_R(%)	Ratio_G(%)	Ratio_B(%)	Ra	R1	R2	R3	R4	R5	R6	R7	R8	R9	R10	R11	R12	R13	R14	R15
Mix( R:B 1:1)	2199.2	0	-43	39.513	39.518	32.693	180.53	10.87	17.019	0.0047234	2.79E-02	21.073	0.12129	18.321	0.86941	204.387	101.0(F5000)	OUT	0.2335	0.0681	0.2789	0.1829	100000	656	24.1	380	77.7	-0.17434	55.3	1.8	41.9	-261.3	-289	-385	-412	-49	-269	-353	-69	-265	-1034	-1032	-67	-621	-379	-127	-434
White	13067.6	79	85	38.184	40.001	33.225	182.1	5.4854	5.8222	1.7378	1.05E+01	6.0309	18.754	13.43	2.2268	1214.46	28.0(F5000)	OUT	0.3831	0.4404	0.2038	0.5272	4306	554	189.8	569.3	47.2	0.02633	15.7	80.6	3.7	80.7	76	83	94	75	75	79	90	73	25	65	72	47	77	97	69
Red	2494.2	0	-1	34.058	34.102	31.962	185.81	16.455	6.9098	0.042989	2.58E-01	0.0034804	0.033358	34.021	9775.2	231.805	212.5(2700K_C78.376)	OUT	0.7189	0.2807	0.5831	0.5124	1001	656	21.3	640.2	99.9	-0.13585	99.3	0.7	0	8.4	2	77	26	-32	-4	82	2	-86	-260	74	-19	85	29	55	-41
Blue	1851.7	0	2	47.945	47.951	35.167	182.19	4.1392	32.877	0.0028182	1.75E-02	47.683	0.25481	0.0094348	0.00019786	172.087	119.4(F5000)	OUT	0.1494	0.0291	0.1959	0.0858	100000	453	20.3	457.5	99	-0.20927	0	5	95	-66.7	-25	-68	-166	-94	-6	-73	-60	-41	-299	-289	-123	-145	-51	-42	-7
