# Supplementary material for: Transcriptomic Analysis of Wheat Under Multi LED Light Conditions
Source: Plants (Basel). 2024 Dec 27;14(1):46. doi: 10.3390/plants14010046 (PMC11723344; doi:10.3390/plants14010046)
Supplement: Supplementary file 1 [file plants-14-00046-s001.zip › Table S2 Sequencing Quality Information.xlsx]

## Sheet: Sheet1
Table S2. Sequencing Quality Information
Sample	Total pairs	Aligned concordantly or discordantly 0 time	Aligned concordantly 1 time	Aligned concordantly >1 times	Aligned discordantly 1 time	Total unpaired reads	Aligned 0 time	Aligned 1 time	Aligned >1 times	Overall alignment rate	Aligned concordantly or discordantly 0 time rate	Aligned concordantly 1 time rate	Aligned concordantly >1 times rate	Aligned discordantly 1 time rate	Aligned 0 time rate	Aligned 1 time rate	Aligned >1 times rate
Red14d_1	31365907	2350129	27330593	1559379	125806	4700258	3098182	1386584	215492	0.9506	0.0749	0.8713	0.0497	0.004	0.6592	0.295	0.0458
Red14d_2	27523143	2058451	23875710	1466069	122913	4116902	2605550	1304736	206616	0.9527	0.0748	0.8675	0.0533	0.0045	0.6329	0.3169	0.0502
Red14d_3	30308815	2239716	26083686	1850074	135339	4479432	2841466	1402957	235009	0.9531	0.0739	0.8606	0.061	0.0045	0.6343	0.3132	0.0525
mix14d_1	33951722	2503111	29553203	1740291	155117	5006222	3132218	1606946	267058	0.9539	0.0737	0.8704	0.0513	0.0046	0.6257	0.321	0.0533
mix14d_2	42672048	3135804	37028200	2324753	183291	6271608	3989373	1961136	321099	0.9533	0.0735	0.8677	0.0545	0.0043	0.6361	0.3127	0.0512
mix14d_3	35030078	2617367	30382753	1870432	159526	5234734	3281444	1679578	273712	0.9532	0.0747	0.8673	0.0534	0.0046	0.6269	0.3209	0.0523
mix1h_1	42752708	3141894	37111679	2318635	180500	6283788	4132555	1839596	311637	0.9517	0.0735	0.8681	0.0542	0.0042	0.6577	0.2928	0.0496
mix1h_2	38129040	2778272	33053976	2144611	152181	5556544	3676997	1612676	266871	0.9518	0.0729	0.8669	0.0562	0.004	0.6617	0.2902	0.048
mix1h_3	36397030	2715599	31634024	1893501	153906	5431198	3543340	1619249	268609	0.9513	0.0746	0.8691	0.052	0.0042	0.6524	0.2981	0.0495
mix6h_1	42013484	2594146	36767430	2484951	166957	5188292	3270212	1622960	295120	0.9611	0.0617	0.8751	0.0591	0.004	0.6303	0.3128	0.0569
mix6h_2	35676144	2195842	31272186	2064790	143326	4391684	2732583	1405801	253300	0.9617	0.0615	0.8766	0.0579	0.004	0.6222	0.3201	0.0577
mix6h_3	43662159	2725499	38255398	2505454	175808	5450998	3393997	1734623	322378	0.9611	0.0624	0.8762	0.0574	0.004	0.6226	0.3182	0.0591
Blue14d_1	30716150	2273936	26051683	2286029	104502	4547872	3148685	1176611	222576	0.9487	0.074	0.8481	0.0744	0.0034	0.6923	0.2587	0.0489
Blue14d_2	38620923	2774610	32342375	3356327	147611	5549220	3720798	1527342	301080	0.9518	0.0718	0.8374	0.0869	0.0038	0.6705	0.2752	0.0543
Blue14d_3	40320055	2985467	33339057	3850192	145339	5970934	4088588	1566815	315531	0.9493	0.074	0.8269	0.0955	0.0036	0.6847	0.2624	0.0528
Blue1h_1	49495346	3799683	42784942	2704327	206394	7599366	5016146	2194592	388628	0.9493	0.0768	0.8644	0.0546	0.0042	0.6601	0.2888	0.0511
Blue1h_2	42378442	3031740	36851331	2316565	178806	6063480	3920865	1828131	314484	0.9537	0.0715	0.8696	0.0547	0.0042	0.6466	0.3015	0.0519
Blue1h_3	45250243	3295415	39278025	2482672	194131	6590830	4265580	1984239	341011	0.9529	0.0728	0.868	0.0549	0.0043	0.6472	0.3011	0.0517
Blue6h_1	41625984	2615919	36445156	2398725	166184	5231838	3263056	1655730	313052	0.9608	0.0628	0.8755	0.0576	0.004	0.6237	0.3165	0.0598
Blue6h_2	44314930	2770753	38888071	2468901	187205	5541506	3409067	1798088	334351	0.9615	0.0625	0.8775	0.0557	0.0042	0.6152	0.3245	0.0603
Blue6h_3	48833535	3027625	42731151	2882058	192701	6055250	3810578	1889407	355265	0.961	0.062	0.875	0.059	0.0039	0.6293	0.312	0.0587
ck_1	42995982	3140704	37141168	2528030	186080	6281408	4009270	1930369	341769	0.9534	0.073	0.8638	0.0588	0.0043	0.6383	0.3073	0.0544
ck_2	44313356	3201379	38280765	2643976	187236	6402758	4134750	1924914	343094	0.9533	0.0722	0.8639	0.0597	0.0042	0.6458	0.3006	0.0536
ck_3	43218509	3083579	37431773	2511154	192003	6167158	3919058	1915706	332394	0.9547	0.0713	0.8661	0.0581	0.0044	0.6355	0.3106	0.0539
Red1h_1	32659222	2396689	28193147	1947102	122284	4793378	3262673	1318085	212620	0.95	0.0734	0.8633	0.0596	0.0037	0.6807	0.275	0.0444
Red1h_2	31281575	2232934	27069915	1855965	122761	4465868	2986404	1271898	207566	0.9523	0.0714	0.8654	0.0593	0.0039	0.6687	0.2848	0.0465
Red1h_3	31832249	2358965	27604649	1732932	135703	4717930	3100137	1384556	233237	0.9513	0.0741	0.8672	0.0544	0.0043	0.6571	0.2935	0.0494
Red6h_1	34778298	2347863	30309292	1983459	137684	4695726	3027866	1410062	257798	0.9565	0.0675	0.8715	0.057	0.004	0.6448	0.3003	0.0549
Red6h_2	40551129	2719197	35438500	2226071	167361	5438394	3441435	1693337	303622	0.9576	0.0671	0.8739	0.0549	0.0041	0.6328	0.3114	0.0558
Red6h_3	42324680	2845348	36973595	2334500	171237	5690696	3637136	1736047	317513	0.957	0.0672	0.8736	0.0552	0.004	0.6391	0.3051	0.0558
white14d_1	38212232	5925481	29401214	2755381	130156	11850962	10197166	1396399	257397	0.8666	0.1551	0.7694	0.0721	0.0034	0.8605	0.1178	0.0217
white14d_2	39222804	2748222	33168096	3143731	162755	5496444	3633588	1573401	289455	0.9537	0.0701	0.8456	0.0802	0.0041	0.6611	0.2863	0.0527
white14d_3	36725901	2759748	30397757	3441826	126570	5519496	3824813	1396921	297762	0.9479	0.0751	0.8277	0.0937	0.0034	0.693	0.2531	0.0539
white1h_1	47018443	3606095	40574523	2642584	195241	7212190	4791806	2064377	356007	0.949	0.0767	0.8629	0.0562	0.0042	0.6644	0.2862	0.0494
white1h_2	42684122	3140027	36925926	2443263	174906	6280054	4139485	1822828	317741	0.9515	0.0736	0.8651	0.0572	0.0041	0.6591	0.2903	0.0506
white1h_3	39953554	3117135	34467464	2197346	171609	6234270	4116489	1800359	317422	0.9485	0.078	0.8627	0.055	0.0043	0.6603	0.2888	0.0509
white6h_1	45015208	3070502	39247351	2514967	182388	6141004	3918063	1880693	342248	0.9565	0.0682	0.8719	0.0559	0.0041	0.638	0.3063	0.0557
white6h_2	41121162	2748969	35928567	2276587	167039	5497938	3467388	1712782	317768	0.9578	0.0669	0.8737	0.0554	0.0041	0.6307	0.3115	0.0578
white6h_3	37651026	2478899	32921874	2094811	155442	4957798	3112114	1556899	288785	0.9587	0.0658	0.8744	0.0556	0.0041	0.6277	0.314	0.0582
