# Supplementary material for: Transcriptomic Analysis of Wheat Under Multi LED Light Conditions
Source: Plants (Basel). 2024 Dec 27;14(1):46. doi: 10.3390/plants14010046 (PMC11723344; doi:10.3390/plants14010046)
Supplement: Supplementary file 1 [file plants-14-00046-s001.zip › Table S3 Distribution of Transcription Factors in Differential Genes.csv]

Table S3. Distribution of Transcription Factors in Differential Genes
TF	red1h_all	blue1h_all	mix1h_all	red1h_up	blue1h_up	mix1h_up	red1h_down	blue1h_down	mix1h_down	red6h_all	blue6h_all	mix6h_all	red6h_up	blue6h_up	mix6h_up	red6h_down	blue6h_down	mix6h_down	red14d_all	blue14d_all	mix14d_all	red14d_up	blue14d_up	mix14d_up	red14d_down	blue14d_down	mix14d_down
AP2/ERF	16	10	67	0	1	1	16	9	66	2	7	6	0	2	5	2	5	1	39	10	32	34	5	30	5	5	2
Alfin-like	0	0	0	0	0	0	0	0	0	0	0	0	0	0	0	0	0	0	0	0	0	0	0	0	0	0	0
B3	0	1	0	0	0	0	0	1	0	0	2	2	0	1	1	0	1	1	19	0	8	2	0	0	17	0	8
BBR-BPC	0	0	0	0	0	0	0	0	0	0	0	0	0	0	0	0	0	0	0	0	0	0	0	0	0	0	0
BES1	0	0	0	0	0	0	0	0	0	0	0	0	0	0	0	0	0	0	1	0	1	1	0	1	0	0	0
C2C2	1	4	8	1	1	3	0	3	5	0	6	7	0	3	2	0	3	5	14	2	16	7	2	10	7	0	6
C2H2	2	8	30	1	0	0	1	8	30	3	7	7	0	1	3	3	6	4	19	3	7	15	3	5	4	0	2
C3H	0	0	1	0	0	0	0	0	1	0	0	2	0	0	2	0	0	0	3	0	2	1	0	1	2	0	1
CAMTA	0	0	0	0	0	0	0	0	0	0	0	0	0	0	0	0	0	0	0	0	0	0	0	0	0	0	0
CPP	0	0	0	0	0	0	0	0	0	0	1	0	0	1	0	0	0	0	0	1	0	0	1	0	0	0	0
CSD	0	0	0	0	0	0	0	0	0	0	0	0	0	0	0	0	0	0	0	0	0	0	0	0	0	0	0
DBB	3	1	1	0	0	0	3	1	1	0	1	0	0	0	0	0	1	0	4	1	1	4	1	1	0	0	0
DBP	0	0	0	0	0	0	0	0	0	0	0	0	0	0	0	0	0	0	0	0	0	0	0	0	0	0	0
E2F-DP	0	0	0	0	0	0	0	0	0	0	0	0	0	0	0	0	0	0	2	0	2	0	0	0	2	0	2
EIL	0	0	0	0	0	0	0	0	0	0	0	0	0	0	0	0	0	0	2	1	2	2	1	2	0	0	0
GARP	0	0	5	0	0	5	0	0	0	0	0	1	0	0	1	0	0	0	21	1	26	2	1	0	19	0	26
GRAS	0	0	6	0	0	0	0	0	6	0	0	0	0	0	0	0	0	0	9	2	6	7	2	5	2	0	1
GRF	0	0	0	0	0	0	0	0	0	0	0	1	0	0	1	0	0	0	2	0	2	1	0	1	1	0	1
GeBP	0	0	0	0	0	0	0	0	0	0	0	0	0	0	0	0	0	0	0	0	0	0	0	0	0	0	0
HB	0	1	2	0	0	0	0	1	2	0	1	1	0	0	0	0	1	1	12	2	7	3	2	4	9	0	3
HRT	0	0	0	0	0	0	0	0	0	0	0	0	0	0	0	0	0	0	0	0	0	0	0	0	0	0	0
HSF	2	1	3	2	0	1	0	1	2	0	0	0	0	0	0	0	0	0	7	3	8	5	3	8	2	0	0
LFY	0	0	0	0	0	0	0	0	0	0	0	0	0	0	0	0	0	0	0	0	0	0	0	0	0	0	0
LIM	0	0	1	0	0	0	0	0	1	0	0	0	0	0	0	0	0	0	0	0	0	0	0	0	0	0	0
LOB	0	0	2	0	0	0	0	0	2	1	0	0	0	0	0	1	0	0	0	0	4	0	0	0	0	0	4
MADS	7	1	3	2	0	1	5	1	2	1	2	2	0	1	0	1	1	2	11	0	7	6	0	3	5	0	4
MYB	4	7	43	2	1	6	2	6	37	0	13	13	0	1	7	0	12	6	37	11	29	18	11	14	19	0	15
NAC	2	3	18	1	2	3	1	1	15	0	8	11	0	7	11	0	1	0	32	10	24	12	8	14	20	2	10
NF-X1	0	0	0	0	0	0	0	0	0	0	0	0	0	0	0	0	0	0	0	0	0	0	0	0	0	0	0
NF-Y	0	0	0	0	0	0	0	0	0	0	0	0	0	0	0	0	0	0	3	1	4	1	0	1	2	1	3
OFP	0	3	7	0	1	2	0	2	5	0	2	0	0	0	0	0	2	0	3	1	1	2	1	1	1	0	0
PLATZ	0	0	0	0	0	0	0	0	0	0	0	0	0	0	0	0	0	0	1	1	0	0	1	0	1	0	0
RWP-RK	0	0	0	0	0	0	0	0	0	0	0	0	0	0	0	0	0	0	2	0	1	1	0	1	1	0	0
S1Fa-like	0	0	0	0	0	0	0	0	0	0	0	0	0	0	0	0	0	0	0	0	0	0	0	0	0	0	0
SBP	0	0	0	0	0	0	0	0	0	0	0	0	0	0	0	0	0	0	2	0	1	1	0	0	1	0	1
SRS	0	1	1	0	0	0	0	1	1	0	0	0	0	0	0	0	0	0	0	0	0	0	0	0	0	0	0
STAT	0	0	0	0	0	0	0	0	0	0	0	0	0	0	0	0	0	0	0	0	0	0	0	0	0	0	0
TCP	0	0	1	0	0	0	0	0	1	0	1	0	0	0	0	0	1	0	2	0	1	1	0	1	1	0	0
TUB	0	1	0	0	0	0	0	1	0	0	0	0	0	0	0	0	0	0	0	0	0	0	0	0	0	0	0
Tify	2	3	23	0	0	0	2	3	23	5	0	1	0	0	0	5	0	1	13	7	15	12	7	14	1	0	1
Trihelix	0	0	2	0	0	0	0	0	2	0	3	0	0	3	0	0	0	0	0	0	1	0	0	1	0	0	0
ULT	0	0	0	0	0	0	0	0	0	0	0	0	0	0	0	0	0	0	0	0	0	0	0	0	0	0	0
VOZ	0	0	0	0	0	0	0	0	0	0	0	0	0	0	0	0	0	0	0	0	0	0	0	0	0	0	0
WRKY	10	6	48	0	5	0	10	1	48	1	1	21	0	0	20	1	1	1	55	25	50	52	25	49	3	0	1
Whirly	0	0	0	0	0	0	0	0	0	0	0	0	0	0	0	0	0	0	0	0	0	0	0	0	0	0	0
bHLH	7	9	23	2	0	5	5	9	18	10	22	13	6	9	9	4	13	4	26	15	20	13	12	10	13	3	10
bZIP	3	10	11	3	1	1	0	9	10	3	6	8	3	1	4	0	5	4	12	7	11	4	3	2	8	4	9
zf-HD	1	0	0	1	0	0	0	0	0	0	0	0	0	0	0	0	0	0	7	1	4	5	1	3	2	0	1
