# Supplementary material for: Transcriptomic Analysis of Wheat Under Multi LED Light Conditions
Source: Plants (Basel). 2024 Dec 27;14(1):46. doi: 10.3390/plants14010046 (PMC11723344; doi:10.3390/plants14010046)
Supplement: Supplementary file 1 [file plants-14-00046-s001.zip › Table S4 Enrichment Results of GO in WGCNA Modules.xlsx]

## Sheet: wgcnadf_black
Table S4. Enrichment Results of GO in WGCNA Modules
GO	ONTOLOGY	ID	Description	GeneRatio	BgRatio	pvalue	p.adjust	qvalue	geneID	Count
GO:0010200	BP	GO:0010200	response to chitin	58/527	415/31495	8.57571e-36	1.1723e-32	1.06429e-32	TraesCS3B02G437900/TraesCS3B02G236900/TraesCS3B02G377600/TraesCS2B02G436300/TraesCS2A02G381900/TraesCS2A02G417300/TraesCS2A02G298600/TraesCS2A02G161500/TraesCS3A02G204800/TraesCS7B02G371200/TraesCS7B02G418400/TraesCS7B02G418500/TraesCS7B02G276000/TraesCS7A02G352100/TraesCS7A02G508800/TraesCS7A02G116000/TraesCS6B02G257100/TraesCS6B02G257200/TraesCS5B02G183800/TraesCS5B02G224100/TraesCS5B02G183700/…	58
GO:0010193	BP	GO:0010193	response to ozone	18/527	104/31495	1.39563e-13	9.53916e-11	8.66028e-11	TraesCS3B02G552700/TraesCS3B02G553900/TraesCS2A02G161500/TraesCS3A02G492200/TraesCS3A02G492400/TraesCS3A02G492500/TraesCS7A02G116000/TraesCS5B02G183800/TraesCS5B02G183700/TraesCS5A02G185600/TraesCS5A02G185700/TraesCS2D02G168600/TraesCS7D02G110600/TraesCS3D02G499700/TraesCS3D02G499900/TraesCS3D02G500100/TraesCS5D02G190700/TraesCS5D02G190800	18
GO:2000022	BP	GO:2000022	regulation of jasmonic acid mediated signaling pathway	16/527	101/31495	1.3034e-11	5.93916e-09	5.39196e-09	TraesCS2B02G264000/TraesCS2B02G195600/TraesCS2A02G169300/TraesCS2A02G286700/TraesCS4A02G294400/TraesCS4A02G007800/TraesCS5B02G211000/TraesCS5A02G212800/TraesCS4B02G297000/TraesCS4B02G018900/TraesCS4B02G297100/TraesCS2D02G285300/TraesCS5D02G219300/TraesCS4D02G017500/TraesCS4D02G295900/TraesCS4D02G296000	16
GO:1901000	BP	GO:1901000	regulation of response to salt stress	17/527	136/31495	1.44363e-10	4.93361e-08	4.47906e-08	TraesCS3B02G439600/TraesCS3A02G406000/TraesCS7B02G276000/TraesCS4A02G124900/TraesCS4A02G106400/TraesCS7A02G352100/TraesCS5B02G480900/TraesCS5B02G203100/TraesCS5A02G468300/TraesCS4B02G197800/TraesCS2D02G456400/TraesCS7D02G370800/TraesCS3D02G371900/TraesCS3D02G024200/TraesCS3D02G401200/TraesCS5D02G328100/TraesCS5D02G481200	17
GO:0071395	BP	GO:0071395	cellular response to jasmonic acid stimulus	25/527	338/31495	7.52995e-10	2.05869e-07	1.86901e-07	TraesCS2B02G264000/TraesCS2B02G195600/TraesCS2B02G436300/TraesCS2A02G169300/TraesCS2A02G076500/TraesCS2A02G417300/TraesCS2A02G286700/TraesCS3A02G209800/TraesCS4A02G294400/TraesCS4A02G007800/TraesCS5B02G211000/TraesCS5A02G212800/TraesCS1B02G425200/TraesCS4B02G297000/TraesCS4B02G018900/TraesCS4B02G297100/TraesCS2D02G414600/TraesCS2D02G285300/TraesCS3D02G244800/TraesCS1A02G396900/TraesCS5D02G139600/…	25
GO:0009867	BP	GO:0009867	jasmonic acid mediated signaling pathway	24/527	316/31495	9.7216e-10	2.2149e-07	2.01084e-07	TraesCS2B02G264000/TraesCS2B02G195600/TraesCS2B02G436300/TraesCS2A02G169300/TraesCS2A02G417300/TraesCS2A02G286700/TraesCS3A02G209800/TraesCS4A02G294400/TraesCS4A02G007800/TraesCS5B02G211000/TraesCS5A02G212800/TraesCS1B02G425200/TraesCS4B02G297000/TraesCS4B02G018900/TraesCS4B02G297100/TraesCS2D02G414600/TraesCS2D02G285300/TraesCS3D02G244800/TraesCS1A02G396900/TraesCS5D02G139600/TraesCS5D02G219300/…	24
GO:1901002	BP	GO:1901002	positive regulation of response to salt stress	13/527	85/31495	1.71563e-09	3.35037e-07	3.04169e-07	TraesCS3B02G439600/TraesCS3A02G406000/TraesCS4A02G124900/TraesCS4A02G106400/TraesCS5B02G480900/TraesCS5B02G203100/TraesCS5A02G468300/TraesCS4B02G197800/TraesCS2D02G456400/TraesCS3D02G371900/TraesCS3D02G401200/TraesCS5D02G328100/TraesCS5D02G481200	13
GO:0047484	BP	GO:0047484	regulation of response to osmotic stress	17/527	163/31495	2.47744e-09	4.23332e-07	3.84329e-07	TraesCS3B02G439600/TraesCS3A02G406000/TraesCS7B02G276000/TraesCS4A02G124900/TraesCS4A02G106400/TraesCS7A02G352100/TraesCS5B02G480900/TraesCS5B02G203100/TraesCS5A02G468300/TraesCS4B02G197800/TraesCS2D02G456400/TraesCS7D02G370800/TraesCS3D02G371900/TraesCS3D02G024200/TraesCS3D02G401200/TraesCS5D02G328100/TraesCS5D02G481200	17
GO:0071398	BP	GO:0071398	cellular response to fatty acid	25/527	362/31495	3.07029e-09	4.66342e-07	4.23376e-07	TraesCS2B02G264000/TraesCS2B02G195600/TraesCS2B02G436300/TraesCS2A02G169300/TraesCS2A02G076500/TraesCS2A02G417300/TraesCS2A02G286700/TraesCS3A02G209800/TraesCS4A02G294400/TraesCS4A02G007800/TraesCS5B02G211000/TraesCS5A02G212800/TraesCS1B02G425200/TraesCS4B02G297000/TraesCS4B02G018900/TraesCS4B02G297100/TraesCS2D02G414600/TraesCS2D02G285300/TraesCS3D02G244800/TraesCS1A02G396900/TraesCS5D02G139600/…	25
GO:1902584	BP	GO:1902584	positive regulation of response to water deprivation	9/527	68/31495	1.97098e-06	0.000269433	0.000244609	TraesCS3B02G439600/TraesCS3A02G406000/TraesCS4A02G124900/TraesCS5B02G480900/TraesCS5A02G468300/TraesCS3D02G371900/TraesCS3D02G401200/TraesCS5D02G328100/TraesCS5D02G481200	9
GO:2000070	BP	GO:2000070	regulation of response to water deprivation	10/527	116/31495	2.64307e-05	0.00328461	0.00298199	TraesCS3B02G439600/TraesCS2A02G399900/TraesCS3A02G406000/TraesCS4A02G124900/TraesCS5B02G480900/TraesCS5A02G468300/TraesCS3D02G371900/TraesCS3D02G401200/TraesCS5D02G328100/TraesCS5D02G481200	10
GO:0009938	BP	GO:0009938	negative regulation of gibberellic acid mediated signaling pathway	6/527	37/31495	3.19238e-05	0.00363665	0.00330159	TraesCS3B02G379200/TraesCS2B02G289000/TraesCS2A02G270200/TraesCS3A02G347500/TraesCS2D02G269200/TraesCS3D02G341100	6
GO:0005992	BP	GO:0005992	trehalose biosynthetic process	6/527	46/31495	0.000113256	0.0110749	0.0100545	TraesCS6B02G276300/TraesCS5B02G193100/TraesCS5A02G190000/TraesCS6A02G248400/TraesCS5D02G200800/TraesCS6D02G230500	6
GO:0042542	BP	GO:0042542	response to hydrogen peroxide	14/527	255/31495	0.000113422	0.0110749	0.0100545	TraesCS2A02G161500/TraesCS7A02G116000/TraesCS5B02G151000/TraesCS5B02G183800/TraesCS5B02G183700/TraesCS5A02G152400/TraesCS5A02G185600/TraesCS5A02G185700/TraesCS2D02G168600/TraesCS7D02G110600/TraesCS5D02G157600/TraesCS5D02G190700/TraesCS5D02G190800/TraesCS4D02G090300	14
GO:0050777	BP	GO:0050777	negative regulation of immune response	11/527	168/31495	0.000132308	0.0120577	0.0109468	TraesCS7A02G257200/TraesCS7A02G163300/TraesCS6B02G111800/TraesCS6B02G367100/TraesCS1B02G109400/TraesCS2D02G077300/TraesCS7D02G165300/TraesCS7D02G258000/TraesCS1A02G110000/TraesCSU02G016900/TraesCS6D02G316600	11
GO:0031407	BP	GO:0031407	oxylipin metabolic process	5/527	32/31495	0.000178416	0.013791	0.0125203	TraesCS7A02G174700/TraesCS5A02G403200/TraesCS7D02G176000/TraesCS7D02G175900/TraesCS7D02G175800	5
GO:0050778	BP	GO:0050778	positive regulation of immune response	17/527	368/31495	0.000180335	0.013791	0.0125203	TraesCS3B02G045900/TraesCS2B02G436300/TraesCS2B02G466400/TraesCS2B02G096000/TraesCS2A02G417300/TraesCS3A02G037700/TraesCS4A02G294400/TraesCS7A02G257200/TraesCS4B02G018900/TraesCS2D02G414600/TraesCS2D02G079200/TraesCS7D02G295100/TraesCS7D02G258000/TraesCS3D02G041800/TraesCS5D02G139600/TraesCS4D02G251800/TraesCS4D02G017500	17
GO:0005991	BP	GO:0005991	trehalose metabolic process	6/527	50/31495	0.000181593	0.013791	0.0125203	TraesCS6B02G276300/TraesCS5B02G193100/TraesCS5A02G190000/TraesCS6A02G248400/TraesCS5D02G200800/TraesCS6D02G230500	6
GO:0002683	BP	GO:0002683	negative regulation of immune system process	11/527	182/31495	0.000265965	0.0191354	0.0173724	TraesCS7A02G257200/TraesCS7A02G163300/TraesCS6B02G111800/TraesCS6B02G367100/TraesCS1B02G109400/TraesCS2D02G077300/TraesCS7D02G165300/TraesCS7D02G258000/TraesCS1A02G110000/TraesCSU02G016900/TraesCS6D02G316600	11
GO:0002684	BP	GO:0002684	positive regulation of immune system process	17/527	394/31495	0.000397386	0.0271614	0.0246589	TraesCS3B02G045900/TraesCS2B02G436300/TraesCS2B02G466400/TraesCS2B02G096000/TraesCS2A02G417300/TraesCS3A02G037700/TraesCS4A02G294400/TraesCS7A02G257200/TraesCS4B02G018900/TraesCS2D02G414600/TraesCS2D02G079200/TraesCS7D02G295100/TraesCS7D02G258000/TraesCS3D02G041800/TraesCS5D02G139600/TraesCS4D02G251800/TraesCS4D02G017500	17
GO:0007167	BP	GO:0007167	enzyme-linked receptor protein signaling pathway	18/527	437/31495	0.000470301	0.0303616	0.0275643	TraesCS2B02G419100/TraesCS2B02G096000/TraesCS2B02G422500/TraesCS2A02G401000/TraesCS4A02G371100/TraesCS7A02G550300/TraesCS7A02G163300/TraesCS7A02G073700/TraesCS6B02G367100/TraesCS1B02G109400/TraesCS2D02G401500/TraesCS2D02G079200/TraesCS7D02G165300/TraesCS6A02G024300/TraesCS1A02G110000/TraesCS6D02G157800/TraesCS6D02G157900/TraesCS6D02G316600	18
GO:0045088	BP	GO:0045088	regulation of innate immune response	18/527	441/31495	0.000523079	0.0303616	0.0275643	TraesCS3B02G045900/TraesCS2B02G436300/TraesCS2B02G466400/TraesCS2B02G096000/TraesCS2A02G417300/TraesCS3A02G037700/TraesCS7B02G418400/TraesCS7B02G418500/TraesCS7A02G257200/TraesCS7A02G508800/TraesCS2D02G414600/TraesCS2D02G544600/TraesCS2D02G077300/TraesCS2D02G079200/TraesCS7D02G258000/TraesCS7D02G497400/TraesCS3D02G041800/TraesCS5D02G139600	18
GO:0061760	BP	GO:0061760	antifungal innate immune response	4/527	23/31495	0.00053305	0.0303616	0.0275643	TraesCS7B02G418400/TraesCS7B02G418500/TraesCS7A02G508800/TraesCS7D02G497400	4
GO:1905034	BP	GO:1905034	regulation of antifungal innate immune response	4/527	23/31495	0.00053305	0.0303616	0.0275643	TraesCS7B02G418400/TraesCS7B02G418500/TraesCS7A02G508800/TraesCS7D02G497400	4
GO:0009937	BP	GO:0009937	regulation of gibberellic acid mediated signaling pathway	6/527	62/31495	0.000593336	0.0324436	0.0294544	TraesCS3B02G379200/TraesCS2B02G289000/TraesCS2A02G270200/TraesCS3A02G347500/TraesCS2D02G269200/TraesCS3D02G341100	6
GO:1900150	BP	GO:1900150	regulation of defense response to fungus	10/527	170/31495	0.000617995	0.0324923	0.0294986	TraesCS3B02G439600/TraesCS2A02G104600/TraesCS3A02G406000/TraesCS7B02G418400/TraesCS7B02G418500/TraesCS7A02G508800/TraesCS2D02G104300/TraesCS7D02G497400/TraesCS3D02G401200/TraesCS3D02G021100	10
GO:0080142	BP	GO:0080142	regulation of salicylic acid biosynthetic process	3/527	11/31495	0.000695428	0.0352092	0.0319653	TraesCS3B02G045900/TraesCS3A02G037700/TraesCS3D02G041800	3
GO:0002237	BP	GO:0002237	response to molecule of bacterial origin	9/527	144/31495	0.000743376	0.0362927	0.0329489	TraesCS3B02G045900/TraesCS2B02G466400/TraesCS2A02G462700/TraesCS3A02G037700/TraesCS7A02G257200/TraesCS2D02G463100/TraesCS7D02G258000/TraesCS6A02G139400/TraesCS3D02G041800	9
GO:0015729	BP	GO:0015729	oxaloacetate transport	3/527	12/31495	0.000915742	0.0414845	0.0376624	TraesCS5B02G243600/TraesCS5A02G246300/TraesCS5D02G307000	3
GO:1902356	BP	GO:1902356	oxaloacetate(2-) transmembrane transport	3/527	12/31495	0.000915742	0.0414845	0.0376624	TraesCS5B02G243600/TraesCS5A02G246300/TraesCS5D02G307000	3
GO:0007178	BP	GO:0007178	transmembrane receptor protein serine/threonine kinase signaling pathway	16/527	389/31495	0.000966613	0.0414845	0.0376624	TraesCS2B02G096000/TraesCS2B02G422500/TraesCS4A02G371100/TraesCS7A02G550300/TraesCS7A02G163300/TraesCS7A02G073700/TraesCS6B02G367100/TraesCS1B02G109400/TraesCS2D02G401500/TraesCS2D02G079200/TraesCS7D02G165300/TraesCS6A02G024300/TraesCS1A02G110000/TraesCS6D02G157800/TraesCS6D02G157900/TraesCS6D02G316600	16
GO:0046351	BP	GO:0046351	disaccharide biosynthetic process	6/527	68/31495	0.000971108	0.0414845	0.0376624	TraesCS6B02G276300/TraesCS5B02G193100/TraesCS5A02G190000/TraesCS6A02G248400/TraesCS5D02G200800/TraesCS6D02G230500	6
GO:0031225	CC	GO:0031225	anchored component of membrane	19/493	416/32121	2.83355e-05	0.0034286	0.0034286	TraesCS3B02G012700/TraesCS2B02G603200/TraesCS2B02G603100/TraesCS2A02G583500/TraesCS7B02G073300/TraesCS7B02G461900/TraesCS4A02G267300/TraesCS7A02G346300/TraesCS6B02G340300/TraesCS5B02G279000/TraesCS5A02G205500/TraesCS5A02G490900/TraesCS5A02G262000/TraesCS4B02G047100/TraesCS2D02G596300/TraesCS2D02G596400/TraesCS7D02G525000/TraesCS7D02G197300/TraesCS5D02G210800	19
GO:0046658	CC	GO:0046658	anchored component of plasma membrane	17/493	365/32121	5.81626e-05	0.00351884	0.00351884	TraesCS3B02G012700/TraesCS2B02G603200/TraesCS2B02G603100/TraesCS2A02G583500/TraesCS7B02G073300/TraesCS7B02G461900/TraesCS4A02G267300/TraesCS7A02G346300/TraesCS5B02G279000/TraesCS5A02G205500/TraesCS5A02G490900/TraesCS5A02G262000/TraesCS4B02G047100/TraesCS2D02G596300/TraesCS2D02G596400/TraesCS7D02G525000/TraesCS5D02G210800	17
GO:0003714	MF	GO:0003714	transcription corepressor activity	13/449	99/27209	9.66953e-09	1.75804e-06	1.56417e-06	TraesCS2B02G264000/TraesCS2B02G195600/TraesCS2A02G169300/TraesCS2A02G286700/TraesCS4A02G007800/TraesCS5B02G211000/TraesCS5A02G212800/TraesCS4B02G297000/TraesCS4B02G297100/TraesCS2D02G285300/TraesCS5D02G219300/TraesCS4D02G295900/TraesCS4D02G296000	13
GO:0005509	MF	GO:0005509	calcium ion binding	22/449	307/27209	1.04645e-08	1.75804e-06	1.56417e-06	TraesCS3B02G552700/TraesCS3B02G538300/TraesCS3B02G045500/TraesCS3B02G553900/TraesCS3A02G492200/TraesCS3A02G492400/TraesCS3A02G038300/TraesCS3A02G492500/TraesCS3A02G488700/TraesCS5B02G428400/TraesCS5A02G382800/TraesCS5A02G426500/TraesCS1B02G250900/TraesCS3D02G499700/TraesCS3D02G483200/TraesCS3D02G499900/TraesCS3D02G500100/TraesCS1A02G238800/TraesCS1A02G416100/TraesCS1A02G134000/TraesCS1D02G239000/…	22
GO:0047262	MF	GO:0047262	polygalacturonate 4-alpha-galacturonosyltransferase activity	7/449	43/27209	6.13423e-06	0.000687034	0.000611271	TraesCS7B02G104200/TraesCS7A02G198300/TraesCS6B02G342100/TraesCS2D02G368400/TraesCS7D02G200600/TraesCS6A02G311900/TraesCS6D02G291300	7
GO:0004805	MF	GO:0004805	trehalose-phosphatase activity	6/449	30/27209	8.28774e-06	0.00069617	0.000619399	TraesCS6B02G276300/TraesCS5B02G193100/TraesCS5A02G190000/TraesCS6A02G248400/TraesCS5D02G200800/TraesCS6D02G230500	6
GO:0005516	MF	GO:0005516	calmodulin binding	21/449	464/27209	3.49985e-05	0.0023519	0.00209254	TraesCS2B02G227000/TraesCS2B02G532100/TraesCS2A02G503800/TraesCS2A02G199700/TraesCS2A02G299400/TraesCS4A02G353300/TraesCS6B02G111800/TraesCS5B02G428400/TraesCS5B02G520600/TraesCS5B02G384600/TraesCS5A02G381000/TraesCS5A02G426500/TraesCS4B02G059700/TraesCS2D02G456400/TraesCS2D02G217500/TraesCS2D02G504300/TraesCS7D02G295100/TraesCS3D02G072600/TraesCS5D02G519800/TraesCSU02G016900/TraesCS6D02G242000	21
GO:0016629	MF	GO:0016629	12-oxophytodienoate reductase activity	4/449	14/27209	6.42357e-05	0.0035972	0.00320052	TraesCS7A02G174700/TraesCS7D02G176000/TraesCS7D02G175900/TraesCS7D02G175800	4
GO:0019203	MF	GO:0019203	carbohydrate phosphatase activity	7/449	66/27209	0.000107002	0.0051361	0.00456971	TraesCS6B02G276300/TraesCS5B02G193100/TraesCS5A02G190000/TraesCS1B02G227100/TraesCS6A02G248400/TraesCS5D02G200800/TraesCS6D02G230500	7
GO:0003712	MF	GO:0003712	transcription coregulator activity	14/449	264/27209	0.000139257	0.0058488	0.00520382	TraesCS2B02G264000/TraesCS2B02G195600/TraesCS2A02G169300/TraesCS2A02G286700/TraesCS4A02G007800/TraesCS5B02G211000/TraesCS5A02G212800/TraesCS4B02G297000/TraesCS4B02G297100/TraesCS2D02G285300/TraesCS7D02G353800/TraesCS5D02G219300/TraesCS4D02G295900/TraesCS4D02G296000	14
GO:0031406	MF	GO:0031406	carboxylic acid binding	10/449	155/27209	0.000265015	0.00890451	0.00792256	TraesCS7B02G069500/TraesCS4A02G079700/TraesCS4A02G294400/TraesCS4B02G224300/TraesCS4B02G060200/TraesCS4B02G018900/TraesCS6A02G250600/TraesCS4D02G059900/TraesCS4D02G017500/TraesCS4D02G224900	10
GO:0043177	MF	GO:0043177	organic acid binding	10/449	155/27209	0.000265015	0.00890451	0.00792256	TraesCS7B02G069500/TraesCS4A02G079700/TraesCS4A02G294400/TraesCS4B02G224300/TraesCS4B02G060200/TraesCS4B02G018900/TraesCS6A02G250600/TraesCS4D02G059900/TraesCS4D02G017500/TraesCS4D02G224900	10
GO:0004675	MF	GO:0004675	transmembrane receptor protein serine/threonine kinase activity	16/449	367/27209	0.0004422	0.0135072	0.0120177	TraesCS2B02G096000/TraesCS2B02G422500/TraesCS4A02G371100/TraesCS7A02G550300/TraesCS7A02G163300/TraesCS7A02G073700/TraesCS6B02G367100/TraesCS1B02G109400/TraesCS2D02G401500/TraesCS2D02G079200/TraesCS7D02G165300/TraesCS6A02G024300/TraesCS1A02G110000/TraesCS6D02G157800/TraesCS6D02G157900/TraesCS6D02G316600	16
GO:0016628	MF	GO:0016628	oxidoreductase activity, acting on the CH-CH group of donors, NAD or NADP as acceptor	7/449	86/27209	0.000556797	0.0155903	0.0138711	TraesCS3A02G229700/TraesCS3A02G366000/TraesCS4A02G020500/TraesCS7A02G174700/TraesCS7D02G176000/TraesCS7D02G175900/TraesCS7D02G175800	7
GO:0015131	MF	GO:0015131	oxaloacetate transmembrane transporter activity	3/449	12/27209	0.000878955	0.0227176	0.0202124	TraesCS5B02G243600/TraesCS5A02G246300/TraesCS5D02G307000	3
GO:0019199	MF	GO:0019199	transmembrane receptor protein kinase activity	16/449	395/27209	0.000968031	0.0232327	0.0206707	TraesCS2B02G096000/TraesCS2B02G422500/TraesCS4A02G371100/TraesCS7A02G550300/TraesCS7A02G163300/TraesCS7A02G073700/TraesCS6B02G367100/TraesCS1B02G109400/TraesCS2D02G401500/TraesCS2D02G079200/TraesCS7D02G165300/TraesCS6A02G024300/TraesCS1A02G110000/TraesCS6D02G157800/TraesCS6D02G157900/TraesCS6D02G316600	16
GO:0016597	MF	GO:0016597	amino acid binding	6/449	71/27209	0.00113149	0.0253454	0.0225504	TraesCS4A02G079700/TraesCS4B02G224300/TraesCS4B02G060200/TraesCS6A02G250600/TraesCS4D02G059900/TraesCS4D02G224900	6
GO:0009931	MF	GO:0009931	calcium-dependent protein serine/threonine kinase activity	8/449	129/27209	0.00138524	0.0273788	0.0243596	TraesCS2B02G227000/TraesCS2A02G199700/TraesCS6B02G111800/TraesCS5B02G428400/TraesCS5A02G426500/TraesCS2D02G456400/TraesCSU02G016900/TraesCS6D02G242000	8
GO:0010857	MF	GO:0010857	calcium-dependent protein kinase activity	8/449	129/27209	0.00138524	0.0273788	0.0243596	TraesCS2B02G227000/TraesCS2A02G199700/TraesCS6B02G111800/TraesCS5B02G428400/TraesCS5A02G426500/TraesCS2D02G456400/TraesCSU02G016900/TraesCS6D02G242000	8
GO:0004683	MF	GO:0004683	calmodulin-dependent protein kinase activity	8/449	132/27209	0.00160373	0.0299364	0.0266351	TraesCS2B02G227000/TraesCS2A02G199700/TraesCS6B02G111800/TraesCS5B02G428400/TraesCS5A02G426500/TraesCS2D02G456400/TraesCSU02G016900/TraesCS6D02G242000	8
GO:0000981	MF	GO:0000981	DNA-binding transcription factor activity, RNA polymerase II-specific	17/449	465/27209	0.00204342	0.0361363	0.0321513	TraesCS2B02G466400/TraesCS2A02G381900/TraesCS4A02G172200/TraesCS4A02G124900/TraesCS6B02G257100/TraesCS6B02G257200/TraesCS6B02G412300/TraesCS5B02G086900/TraesCS5B02G074500/TraesCS5B02G203100/TraesCS2D02G378400/TraesCS6A02G224400/TraesCS6A02G374600/TraesCS6A02G224100/TraesCS6D02G211200/TraesCS6D02G358700/TraesCS6D02G211400	17
GO:0004788	MF	GO:0004788	thiamine diphosphokinase activity	3/449	17/27209	0.00255523	0.0408915	0.0363822	TraesCS1B02G245400/TraesCS3D02G441900/TraesCS1A02G232000	3
GO:0015116	MF	GO:0015116	sulfate transmembrane transporter activity	4/449	35/27209	0.00255572	0.0408915	0.0363822	TraesCS5B02G243600/TraesCS5A02G229700/TraesCS5A02G246300/TraesCS5D02G307000	4

## Sheet: wgcnadf_blue
GO	ONTOLOGY	ID	Description	GeneRatio	BgRatio	pvalue	p.adjust	qvalue	geneID	Count
GO:0015979	BP	GO:0015979	photosynthesis	127/1574	389/31495	3.80025e-68	9.39802e-65	8.79258e-65	TraesCS3B02G358300/TraesCS3B02G234200/TraesCS3B02G211500/TraesCS3B02G014900/TraesCS3B02G398300/TraesCS2B02G070700/TraesCS2B02G342000/TraesCS2B02G256300/TraesCS2B02G213000/TraesCS2B02G395700/TraesCS2A02G378700/TraesCS2A02G306500/TraesCS2A02G344400/TraesCS2A02G237200/TraesCS2A02G058700/TraesCS2A02G193800/TraesCS3A02G012300/TraesCS3A02G181500/TraesCS3A02G367000/TraesCS3A02G147700/TraesCS3A02G338600/…	127
GO:0019684	BP	GO:0019684	photosynthesis, light reaction	103/1574	262/31495	1.68942e-64	2.08897e-61	1.9544e-61	TraesCS3B02G358300/TraesCS3B02G234200/TraesCS3B02G211500/TraesCS3B02G014900/TraesCS2B02G070700/TraesCS2B02G342000/TraesCS2B02G256300/TraesCS2B02G213000/TraesCS2B02G395700/TraesCS2A02G378700/TraesCS2A02G306500/TraesCS2A02G344400/TraesCS2A02G237200/TraesCS2A02G058700/TraesCS2A02G193800/TraesCS3A02G012300/TraesCS3A02G181500/TraesCS3A02G147700/TraesCS3A02G328300/TraesCS7B02G373000/TraesCS7B02G329500/…	103
GO:0009658	BP	GO:0009658	chloroplast organization	114/1574	468/31495	1.27148e-46	1.04812e-43	9.806e-44	TraesCS3B02G358300/TraesCS3B02G297200/TraesCS3B02G097800/TraesCS3B02G153100/TraesCS3B02G305300/TraesCS3B02G381100/TraesCS3B02G284900/TraesCS2B02G267000/TraesCS2B02G310900/TraesCS2B02G238300/TraesCS2B02G401400/TraesCS2B02G246600/TraesCS2B02G146200/TraesCS2A02G384200/TraesCS2A02G221000/TraesCS2A02G106600/TraesCS2A02G213508/TraesCS2A02G255200/TraesCS2A02G124400/TraesCS3A02G253000/TraesCS3A02G082700/…	114
GO:0048564	BP	GO:0048564	photosystem I assembly	28/1574	38/31495	8.49679e-29	5.25314e-26	4.91472e-26	TraesCS3B02G358300/TraesCS3B02G014900/TraesCS2B02G070700/TraesCS2A02G058700/TraesCS3A02G012300/TraesCS3A02G328300/TraesCS7B02G373000/TraesCS7B02G329500/TraesCS7A02G471000/TraesCS6B02G248700/TraesCS6B02G297400/TraesCS5B02G093100/TraesCS5B02G431300/TraesCS5A02G429300/TraesCS5A02G087200/TraesCS1B02G360500/TraesCS2D02G057900/TraesCS7D02G421500/TraesCS7D02G458400/TraesCS6A02G270100/TraesCS6A02G219200/…	28
GO:0009767	BP	GO:0009767	photosynthetic electron transport chain	46/1574	123/31495	2.63793e-28	1.30472e-25	1.22067e-25	TraesCS3B02G234200/TraesCS2B02G342000/TraesCS2B02G256300/TraesCS2B02G213000/TraesCS2B02G395700/TraesCS2A02G378700/TraesCS2A02G306500/TraesCS2A02G344400/TraesCS2A02G193800/TraesCS7B02G373000/TraesCS7B02G471600/TraesCS4A02G406300/TraesCS4A02G093100/TraesCS7A02G547500/TraesCS7A02G325500/TraesCS7A02G471000/TraesCS6B02G336800/TraesCS5B02G391800/TraesCS5B02G471700/TraesCS5B02G560400/TraesCS5A02G461500/…	46
GO:0010027	BP	GO:0010027	thylakoid membrane organization	33/1574	100/31495	9.38911e-19	3.86988e-16	3.62057e-16	TraesCS3B02G097800/TraesCS3B02G284900/TraesCS2B02G070700/TraesCS2B02G144100/TraesCS2A02G058700/TraesCS2A02G122000/TraesCS3A02G253000/TraesCS3A02G082700/TraesCS3A02G100000/TraesCS7B02G373000/TraesCS7B02G450600/TraesCS4A02G168000/TraesCS7A02G533400/TraesCS7A02G471000/TraesCS6B02G219700/TraesCS5B02G431300/TraesCS5A02G532600/TraesCS5A02G429300/TraesCS5A02G159800/TraesCS1B02G071800/TraesCS4B02G364300/…	33
GO:0009668	BP	GO:0009668	plastid membrane organization	34/1574	109/31495	2.0818e-18	7.35471e-16	6.8809e-16	TraesCS3B02G097800/TraesCS3B02G284900/TraesCS2B02G070700/TraesCS2B02G144100/TraesCS2A02G058700/TraesCS2A02G122000/TraesCS3A02G253000/TraesCS3A02G370100/TraesCS3A02G082700/TraesCS3A02G100000/TraesCS7B02G373000/TraesCS7B02G450600/TraesCS4A02G168000/TraesCS7A02G533400/TraesCS7A02G471000/TraesCS6B02G219700/TraesCS5B02G431300/TraesCS5A02G532600/TraesCS5A02G429300/TraesCS5A02G159800/TraesCS1B02G071800/…	34
GO:0032544	BP	GO:0032544	plastid translation	19/1574	31/31495	1.35113e-17	4.17668e-15	3.90761e-15	TraesCS3B02G219400/TraesCS2B02G343900/TraesCS3A02G191400/TraesCS7B02G350400/TraesCS7B02G231800/TraesCS4A02G168000/TraesCS4A02G167000/TraesCS7A02G450600/TraesCS7A02G351100/TraesCS4B02G269400/TraesCS4B02G164800/TraesCS2D02G205900/TraesCS2D02G324900/TraesCS7D02G439900/TraesCS7D02G327700/TraesCS3D02G194000/TraesCS4D02G147100/TraesCS4D02G151500/TraesCSU02G197500	19
GO:0031425	BP	GO:0031425	chloroplast RNA processing	23/1574	50/31495	2.96235e-17	8.13987e-15	7.61548e-15	TraesCS3B02G516900/TraesCS3B02G396000/TraesCS2B02G350300/TraesCS2B02G269700/TraesCS2B02G238300/TraesCS2B02G271300/TraesCS2A02G239500/TraesCS2A02G213508/TraesCS2A02G331900/TraesCS2A02G249600/TraesCS3A02G351600/TraesCS3A02G363800/TraesCS7B02G177700/TraesCS6B02G332800/TraesCS5A02G482900/TraesCS1B02G257400/TraesCS2D02G010200/TraesCS2D02G251000/TraesCS7D02G284200/TraesCS3D02G357300/TraesCS1A02G246800/…	23
GO:0022900	BP	GO:0022900	electron transport chain	49/1574	272/31495	5.21424e-15	1.28948e-12	1.20641e-12	TraesCS3B02G234200/TraesCS2B02G342000/TraesCS2B02G256300/TraesCS2B02G213000/TraesCS2B02G395700/TraesCS2A02G378700/TraesCS2A02G306500/TraesCS2A02G344400/TraesCS2A02G193800/TraesCS7B02G373000/TraesCS7B02G471600/TraesCS4A02G406300/TraesCS4A02G297900/TraesCS4A02G093100/TraesCS7A02G547500/TraesCS7A02G325500/TraesCS7A02G471000/TraesCS6B02G336800/TraesCS5B02G391800/TraesCS5B02G471700/TraesCS5B02G560400/…	49
GO:0010206	BP	GO:0010206	photosystem II repair	16/1574	32/31495	3.94892e-13	8.87788e-11	8.30595e-11	TraesCS3B02G211500/TraesCS2A02G237200/TraesCS3A02G181500/TraesCS7B02G373000/TraesCS7B02G471600/TraesCS7A02G547500/TraesCS7A02G471000/TraesCS5B02G030700/TraesCS5A02G031100/TraesCS1B02G261800/TraesCS2D02G236100/TraesCS7D02G458400/TraesCS3D02G186300/TraesCS1A02G100600/TraesCS5D02G039300/TraesCS1D02G092200	16
GO:1901259	BP	GO:1901259	chloroplast rRNA processing	12/1574	17/31495	1.14188e-12	2.35322e-10	2.20162e-10	TraesCS3B02G102900/TraesCS2B02G271300/TraesCS2A02G249600/TraesCS7B02G177700/TraesCS4A02G167000/TraesCS6B02G364500/TraesCS4B02G164800/TraesCS2D02G251000/TraesCS7D02G284200/TraesCS6A02G333800/TraesCS4D02G151500/TraesCS6D02G313000	12
GO:0009773	BP	GO:0009773	photosynthetic electron transport in photosystem I	16/1574	35/31495	2.31245e-12	4.399e-10	4.1156e-10	TraesCS2B02G256300/TraesCS4A02G093100/TraesCS6B02G336800/TraesCS5B02G391800/TraesCS5B02G560400/TraesCS5A02G386900/TraesCS4B02G083600/TraesCS4B02G274300/TraesCS4B02G211400/TraesCS6A02G303800/TraesCS6A02G308100/TraesCS5D02G396700/TraesCS5D02G184000/TraesCS5D02G237400/TraesCS4D02G273000/TraesCS6D02G283300	16
GO:0000373	BP	GO:0000373	Group II intron splicing	20/1574	58/31495	2.50178e-12	4.41922e-10	4.13453e-10	TraesCS3B02G221600/TraesCS3B02G153100/TraesCS7A02G557100/TraesCS6B02G332800/TraesCS6B02G297400/TraesCS1B02G396800/TraesCS1B02G440200/TraesCS7D02G553500/TraesCS6A02G270100/TraesCS6A02G312100/TraesCS3D02G195800/TraesCS3D02G135700/TraesCS3D02G200400/TraesCS3D02G136000/TraesCS3D02G328100/TraesCS1A02G376400/TraesCS1A02G410300/TraesCS1D02G417900/TraesCS6D02G244900/TraesCS6D02G291500	20
GO:0010109	BP	GO:0010109	regulation of photosynthesis	26/1574	104/31495	6.22748e-12	1.0267e-09	9.60562e-10	TraesCS3B02G234200/TraesCS2B02G213000/TraesCS2A02G306500/TraesCS2A02G193800/TraesCS7B02G373000/TraesCS7B02G184800/TraesCS7B02G471600/TraesCS7A02G547500/TraesCS7A02G471000/TraesCS5B02G029000/TraesCS5A02G532600/TraesCS5A02G424400/TraesCS5A02G030400/TraesCS4B02G364300/TraesCS2D02G194000/TraesCS2D02G305000/TraesCS7D02G292000/TraesCS7D02G458400/TraesCS3D02G206300/TraesCS1A02G301400/TraesCS5D02G038600/…	26
GO:0030091	BP	GO:0030091	protein repair	16/1574	38/31495	1.09832e-11	1.69758e-09	1.58822e-09	TraesCS3B02G211500/TraesCS2A02G237200/TraesCS3A02G181500/TraesCS7B02G373000/TraesCS7B02G471600/TraesCS7A02G547500/TraesCS7A02G471000/TraesCS5B02G030700/TraesCS5A02G031100/TraesCS1B02G261800/TraesCS2D02G236100/TraesCS7D02G458400/TraesCS3D02G186300/TraesCS1A02G100600/TraesCS5D02G039300/TraesCS1D02G092200	16
GO:0061077	BP	GO:0061077	chaperone-mediated protein folding	34/1574	177/31495	1.19122e-11	1.73288e-09	1.62124e-09	TraesCS2B02G067100/TraesCS2B02G328500/TraesCS2B02G226100/TraesCS2B02G067200/TraesCS2A02G311700/TraesCS2A02G053200/TraesCS2A02G198700/TraesCS3A02G083700/TraesCS7B02G388800/TraesCS4A02G270400/TraesCS7A02G485300/TraesCS6B02G066300/TraesCS6B02G371500/TraesCS6B02G331700/TraesCS4B02G043700/TraesCS2D02G310000/TraesCS2D02G206500/TraesCS2D02G049500/TraesCS2D02G053400/TraesCS7D02G472600/TraesCS7D02G162300/…	34
GO:0009765	BP	GO:0009765	photosynthesis, light harvesting	20/1574	63/31495	1.43714e-11	1.97447e-09	1.84727e-09	TraesCS3B02G211500/TraesCS2A02G237200/TraesCS3A02G181500/TraesCS7B02G373000/TraesCS7B02G471600/TraesCS7A02G547500/TraesCS7A02G471000/TraesCS5B02G030700/TraesCS5B02G210800/TraesCS5B02G175000/TraesCS5A02G177700/TraesCS5A02G213000/TraesCS5A02G031100/TraesCS1B02G261800/TraesCS2D02G236100/TraesCS7D02G458400/TraesCS3D02G186300/TraesCS1A02G100600/TraesCS5D02G039300/TraesCS1D02G092200	20
GO:0019253	BP	GO:0019253	reductive pentose-phosphate cycle	10/1574	14/31495	7.87072e-11	9.73215e-09	9.10518e-09	TraesCS3B02G398300/TraesCS3A02G367000/TraesCS6B02G084400/TraesCS4B02G285000/TraesCS2D02G238600/TraesCS6A02G063200/TraesCS3D02G359900/TraesCS4D02G283800/TraesCS1D02G139800/TraesCS6D02G061600	10
GO:0019685	BP	GO:0019685	photosynthesis, dark reaction	10/1574	14/31495	7.87072e-11	9.73215e-09	9.10518e-09	TraesCS3B02G398300/TraesCS3A02G367000/TraesCS6B02G084400/TraesCS4B02G285000/TraesCS2D02G238600/TraesCS6A02G063200/TraesCS3D02G359900/TraesCS4D02G283800/TraesCS1D02G139800/TraesCS6D02G061600	10
GO:0010239	BP	GO:0010239	chloroplast mRNA processing	9/1574	11/31495	9.55067e-11	1.1247e-08	1.05225e-08	TraesCS2B02G269700/TraesCS2B02G238300/TraesCS2A02G239500/TraesCS2A02G213508/TraesCS7B02G177700/TraesCS1B02G257400/TraesCS7D02G284200/TraesCS1A02G246800/TraesCS1D02G246100	9
GO:0010258	BP	GO:0010258	NADH dehydrogenase complex (plastoquinone) assembly	9/1574	12/31495	3.64952e-10	4.1024e-08	3.83811e-08	TraesCS3B02G566000/TraesCS3B02G441000/TraesCS2B02G405600/TraesCS2A02G387800/TraesCS3A02G502300/TraesCS2D02G385300/TraesCS3D02G402500/TraesCS3D02G509100/TraesCS5D02G237400	9
GO:0006002	BP	GO:0006002	fructose 6-phosphate metabolic process	12/1574	26/31495	1.16991e-09	1.25791e-07	1.17687e-07	TraesCS3B02G410400/TraesCS3B02G398300/TraesCS3A02G377600/TraesCS3A02G367000/TraesCS4A02G093100/TraesCS1B02G129000/TraesCS4B02G211400/TraesCS3D02G359900/TraesCS3D02G370700/TraesCS1A02G110900/TraesCS4D02G126400/TraesCS1D02G112300	12
GO:0006094	BP	GO:0006094	gluconeogenesis	16/1574	50/31495	1.37514e-09	1.41697e-07	1.32568e-07	TraesCS3B02G410400/TraesCS3B02G425400/TraesCS3B02G398300/TraesCS3A02G377600/TraesCS3A02G367000/TraesCS4A02G093100/TraesCS5B02G324800/TraesCS5B02G115300/TraesCS5A02G108000/TraesCS5A02G324200/TraesCS4B02G211400/TraesCS3D02G359900/TraesCS3D02G073000/TraesCS3D02G370700/TraesCS5D02G331100/TraesCS5D02G122700	16
GO:1900865	BP	GO:1900865	chloroplast RNA modification	15/1574	45/31495	2.36406e-09	2.33853e-07	2.18787e-07	TraesCS2A02G263000/TraesCS7B02G207300/TraesCS4A02G269900/TraesCS7A02G307000/TraesCS5B02G048800/TraesCS5A02G482900/TraesCS4B02G046800/TraesCS4B02G044200/TraesCS2D02G261005/TraesCS7D02G303900/TraesCS6A02G143300/TraesCS5D02G496500/TraesCS4D02G041700/TraesCS6D02G132500/TraesCS6D02G273200	15
GO:0042793	BP	GO:0042793	plastid transcription	11/1574	23/31495	3.63615e-09	3.45854e-07	3.23574e-07	TraesCS3B02G339200/TraesCS3B02G284900/TraesCS2B02G401400/TraesCS2A02G384200/TraesCS3A02G253000/TraesCS1B02G265700/TraesCS2D02G380900/TraesCS2D02G014800/TraesCS3D02G304800/TraesCS3D02G253900/TraesCS1D02G252000	11
GO:0010207	BP	GO:0010207	photosystem II assembly	13/1574	35/31495	6.07222e-09	5.5617e-07	5.20341e-07	TraesCS2A02G237200/TraesCS3A02G147700/TraesCS5B02G431300/TraesCS5B02G391300/TraesCS5A02G498500/TraesCS5A02G429300/TraesCS5A02G386400/TraesCS4B02G326400/TraesCS2D02G236100/TraesCS3D02G155700/TraesCS5D02G437500/TraesCS5D02G396200/TraesCS4D02G323200	13
GO:0010257	BP	GO:0010257	NADH dehydrogenase complex assembly	11/1574	24/31495	6.40857e-09	5.66014e-07	5.29551e-07	TraesCS3B02G566000/TraesCS3B02G441000/TraesCS2B02G405600/TraesCS2A02G387800/TraesCS3A02G502300/TraesCS4A02G082600/TraesCS2D02G385300/TraesCS3D02G402500/TraesCS3D02G509100/TraesCS5D02G237400/TraesCS4D02G221800	11
GO:0006779	BP	GO:0006779	porphyrin-containing compound biosynthetic process	32/1574	202/31495	7.35471e-09	6.27179e-07	5.86775e-07	TraesCS3B02G254400/TraesCS2B02G154700/TraesCS2A02G116100/TraesCS2A02G132200/TraesCS3A02G224800/TraesCS7B02G382800/TraesCS4A02G140700/TraesCS4A02G136400/TraesCS4A02G420600/TraesCS4A02G420700/TraesCS7A02G068500/TraesCS6B02G447700/TraesCS6B02G112800/TraesCS5B02G049800/TraesCS5A02G219500/TraesCS5A02G219000/TraesCS5A02G045700/TraesCS1B02G150400/TraesCS7D02G281200/TraesCS7D02G062900/TraesCS7D02G467500/…	32
GO:0019319	BP	GO:0019319	hexose biosynthetic process	16/1574	56/31495	8.75155e-09	7.21419e-07	6.74944e-07	TraesCS3B02G410400/TraesCS3B02G425400/TraesCS3B02G398300/TraesCS3A02G377600/TraesCS3A02G367000/TraesCS4A02G093100/TraesCS5B02G324800/TraesCS5B02G115300/TraesCS5A02G108000/TraesCS5A02G324200/TraesCS4B02G211400/TraesCS3D02G359900/TraesCS3D02G073000/TraesCS3D02G370700/TraesCS5D02G331100/TraesCS5D02G122700	16
GO:0015977	BP	GO:0015977	carbon fixation	10/1574	20/31495	1.10171e-08	8.78877e-07	8.22257e-07	TraesCS3B02G398300/TraesCS3A02G367000/TraesCS6B02G084400/TraesCS4B02G285000/TraesCS2D02G238600/TraesCS6A02G063200/TraesCS3D02G359900/TraesCS4D02G283800/TraesCS1D02G139800/TraesCS6D02G061600	10
GO:0033014	BP	GO:0033014	tetrapyrrole biosynthetic process	32/1574	209/31495	1.70847e-08	1.32033e-06	1.23527e-06	TraesCS3B02G254400/TraesCS2B02G154700/TraesCS2A02G116100/TraesCS2A02G132200/TraesCS3A02G224800/TraesCS7B02G382800/TraesCS4A02G140700/TraesCS4A02G136400/TraesCS4A02G420600/TraesCS4A02G420700/TraesCS7A02G068500/TraesCS6B02G447700/TraesCS6B02G112800/TraesCS5B02G049800/TraesCS5A02G219500/TraesCS5A02G219000/TraesCS5A02G045700/TraesCS1B02G150400/TraesCS7D02G281200/TraesCS7D02G062900/TraesCS7D02G467500/…	32
GO:0042548	BP	GO:0042548	regulation of photosynthesis, light reaction	16/1574	61/31495	3.36262e-08	2.51993e-06	2.35759e-06	TraesCS2B02G213000/TraesCS2A02G306500/TraesCS2A02G193800/TraesCS7B02G373000/TraesCS7B02G471600/TraesCS7A02G547500/TraesCS7A02G471000/TraesCS5A02G532600/TraesCS4B02G364300/TraesCS2D02G194000/TraesCS2D02G305000/TraesCS7D02G458400/TraesCS1A02G301400/TraesCS1D02G301100/TraesCSU02G139400/TraesCS6D02G188900	16
GO:0042181	BP	GO:0042181	ketone biosynthetic process	18/1574	79/31495	5.14402e-08	3.74152e-06	3.50048e-06	TraesCS3B02G268700/TraesCS2B02G306800/TraesCS2B02G269300/TraesCS2B02G316500/TraesCS2A02G365400/TraesCS2A02G300200/TraesCS2A02G113600/TraesCS2A02G290300/TraesCS2A02G362800/TraesCS3A02G240600/TraesCS4A02G406300/TraesCS5B02G189100/TraesCS5A02G193800/TraesCS2D02G288200/TraesCS2D02G298100/TraesCS3D02G241000/TraesCS5D02G196200/TraesCS6D02G188900	18
GO:0030388	BP	GO:0030388	fructose 1,6-bisphosphate metabolic process	8/1574	14/31495	8.76303e-08	6.1917e-06	5.79282e-06	TraesCS3B02G410400/TraesCS3B02G398300/TraesCS3A02G377600/TraesCS3A02G367000/TraesCS4A02G093100/TraesCS4B02G211400/TraesCS3D02G359900/TraesCS3D02G370700	8
GO:0000413	BP	GO:0000413	protein peptidyl-prolyl isomerization	21/1574	109/31495	9.22179e-08	6.33486e-06	5.92675e-06	TraesCS3B02G008100/TraesCS2B02G067100/TraesCS2B02G229400/TraesCS2B02G067200/TraesCS2A02G053200/TraesCS3A02G005900/TraesCS7B02G388800/TraesCS4A02G270400/TraesCS7A02G485300/TraesCS6B02G066300/TraesCS6B02G331700/TraesCS4B02G043700/TraesCS2D02G208600/TraesCS2D02G053400/TraesCS7D02G472600/TraesCS6A02G302500/TraesCS6A02G050000/TraesCS3D02G004600/TraesCS4D02G041200/TraesCSU02G108900/TraesCS6D02G282000	21
GO:0010275	BP	GO:0010275	NAD(P)H dehydrogenase complex assembly	17/1574	78/31495	2.39089e-07	1.59802e-05	1.49507e-05	TraesCS3B02G566000/TraesCS3B02G441000/TraesCS2B02G405600/TraesCS2B02G051500/TraesCS2A02G387800/TraesCS3A02G502300/TraesCS7B02G446400/TraesCS7B02G446600/TraesCS7A02G541200/TraesCS6B02G065300/TraesCS2D02G385300/TraesCS6A02G414700/TraesCS6A02G048600/TraesCS3D02G402500/TraesCS3D02G509100/TraesCS5D02G237400/TraesCSU02G107600	17
GO:0042371	BP	GO:0042371	vitamin K biosynthetic process	10/1574	28/31495	5.41754e-07	3.2677e-05	3.05719e-05	TraesCS3B02G268700/TraesCS2A02G365400/TraesCS2A02G362800/TraesCS3A02G240600/TraesCS4A02G406300/TraesCS5B02G189100/TraesCS5A02G193800/TraesCS3D02G241000/TraesCS5D02G196200/TraesCS6D02G188900	10
GO:0042372	BP	GO:0042372	phylloquinone biosynthetic process	10/1574	28/31495	5.41754e-07	3.2677e-05	3.05719e-05	TraesCS3B02G268700/TraesCS2A02G365400/TraesCS2A02G362800/TraesCS3A02G240600/TraesCS4A02G406300/TraesCS5B02G189100/TraesCS5A02G193800/TraesCS3D02G241000/TraesCS5D02G196200/TraesCS6D02G188900	10
GO:0042373	BP	GO:0042373	vitamin K metabolic process	10/1574	28/31495	5.41754e-07	3.2677e-05	3.05719e-05	TraesCS3B02G268700/TraesCS2A02G365400/TraesCS2A02G362800/TraesCS3A02G240600/TraesCS4A02G406300/TraesCS5B02G189100/TraesCS5A02G193800/TraesCS3D02G241000/TraesCS5D02G196200/TraesCS6D02G188900	10
GO:0042374	BP	GO:0042374	phylloquinone metabolic process	10/1574	28/31495	5.41754e-07	3.2677e-05	3.05719e-05	TraesCS3B02G268700/TraesCS2A02G365400/TraesCS2A02G362800/TraesCS3A02G240600/TraesCS4A02G406300/TraesCS5B02G189100/TraesCS5A02G193800/TraesCS3D02G241000/TraesCS5D02G196200/TraesCS6D02G188900	10
GO:1901661	BP	GO:1901661	quinone metabolic process	16/1574	75/31495	7.31212e-07	4.20532e-05	3.93441e-05	TraesCS3B02G268700/TraesCS2B02G306800/TraesCS2B02G316500/TraesCS2A02G365400/TraesCS2A02G300200/TraesCS2A02G290300/TraesCS2A02G362800/TraesCS3A02G240600/TraesCS4A02G406300/TraesCS5B02G189100/TraesCS5A02G193800/TraesCS2D02G288200/TraesCS2D02G298100/TraesCS3D02G241000/TraesCS5D02G196200/TraesCS6D02G188900	16
GO:1901663	BP	GO:1901663	quinone biosynthetic process	16/1574	75/31495	7.31212e-07	4.20532e-05	3.93441e-05	TraesCS3B02G268700/TraesCS2B02G306800/TraesCS2B02G316500/TraesCS2A02G365400/TraesCS2A02G300200/TraesCS2A02G290300/TraesCS2A02G362800/TraesCS3A02G240600/TraesCS4A02G406300/TraesCS5B02G189100/TraesCS5A02G193800/TraesCS2D02G288200/TraesCS2D02G298100/TraesCS3D02G241000/TraesCS5D02G196200/TraesCS6D02G188900	16
GO:0046148	BP	GO:0046148	pigment biosynthetic process	48/1574	451/31495	7.82795e-07	4.39966e-05	4.11623e-05	TraesCS3B02G254400/TraesCS2B02G154700/TraesCS2B02G253100/TraesCS2B02G377500/TraesCS2B02G335400/TraesCS2A02G116100/TraesCS2A02G317000/TraesCS2A02G358100/TraesCS2A02G132200/TraesCS3A02G224800/TraesCS7B02G382800/TraesCS4A02G118400/TraesCS4A02G140700/TraesCS4A02G136400/TraesCS4A02G004900/TraesCS4A02G420600/TraesCS4A02G420700/TraesCS7A02G068500/TraesCS6B02G447700/TraesCS6B02G432200/TraesCS6B02G112800/…	48
GO:0009643	BP	GO:0009643	photosynthetic acclimation	9/1574	24/31495	1.25516e-06	6.89782e-05	6.45345e-05	TraesCS3A02G338600/TraesCS7A02G325500/TraesCS5B02G029000/TraesCS5A02G030400/TraesCS7D02G322000/TraesCS7D02G322100/TraesCS3D02G332100/TraesCS5D02G038600/TraesCS1D02G078000	9
GO:0018208	BP	GO:0018208	peptidyl-proline modification	23/1574	148/31495	1.2906e-06	6.93838e-05	6.4914e-05	TraesCS3B02G008100/TraesCS2B02G067100/TraesCS2B02G229400/TraesCS2B02G067200/TraesCS2A02G053200/TraesCS3A02G005900/TraesCS7B02G388800/TraesCS4A02G280700/TraesCS4A02G270400/TraesCS7A02G485300/TraesCS6B02G066300/TraesCS6B02G331700/TraesCS1B02G047000/TraesCS4B02G043700/TraesCS2D02G208600/TraesCS2D02G053400/TraesCS7D02G472600/TraesCS6A02G302500/TraesCS6A02G050000/TraesCS3D02G004600/TraesCS4D02G041200/…	23
GO:0045036	BP	GO:0045036	protein targeting to chloroplast	18/1574	99/31495	1.81684e-06	9.3605e-05	8.75747e-05	TraesCS2B02G307600/TraesCS2A02G291200/TraesCS7B02G240200/TraesCS7B02G443400/TraesCS7A02G342800/TraesCS6B02G146200/TraesCS5B02G249000/TraesCS5A02G498700/TraesCS5A02G251000/TraesCS1B02G182400/TraesCS4B02G326700/TraesCS2D02G289200/TraesCS7D02G336600/TraesCS7D02G553600/TraesCS1A02G165700/TraesCS5D02G258900/TraesCS4D02G323400/TraesCS1D02G175000	18
GO:0072596	BP	GO:0072596	establishment of protein localization to chloroplast	18/1574	99/31495	1.81684e-06	9.3605e-05	8.75747e-05	TraesCS2B02G307600/TraesCS2A02G291200/TraesCS7B02G240200/TraesCS7B02G443400/TraesCS7A02G342800/TraesCS6B02G146200/TraesCS5B02G249000/TraesCS5A02G498700/TraesCS5A02G251000/TraesCS1B02G182400/TraesCS4B02G326700/TraesCS2D02G289200/TraesCS7D02G336600/TraesCS7D02G553600/TraesCS1A02G165700/TraesCS5D02G258900/TraesCS4D02G323400/TraesCS1D02G175000	18
GO:0006000	BP	GO:0006000	fructose metabolic process	11/1574	40/31495	2.83156e-06	0.000142907	0.000133701	TraesCS3B02G410400/TraesCS3B02G398300/TraesCS3A02G377600/TraesCS3A02G367000/TraesCS4A02G093100/TraesCS1B02G129000/TraesCS4B02G211400/TraesCS3D02G359900/TraesCS3D02G370700/TraesCS1A02G110900/TraesCS1D02G112300	11
GO:0043467	BP	GO:0043467	regulation of generation of precursor metabolites and energy	16/1574	83/31495	3.03163e-06	0.000149944	0.000140284	TraesCS2B02G213000/TraesCS2A02G306500/TraesCS2A02G193800/TraesCS7B02G373000/TraesCS7B02G471600/TraesCS7A02G547500/TraesCS7A02G471000/TraesCS5A02G532600/TraesCS4B02G364300/TraesCS2D02G194000/TraesCS2D02G305000/TraesCS7D02G458400/TraesCS1A02G301400/TraesCS1D02G301100/TraesCSU02G139400/TraesCS6D02G188900	16
GO:0072598	BP	GO:0072598	protein localization to chloroplast	18/1574	105/31495	4.35685e-06	0.000205193	0.000191974	TraesCS2B02G307600/TraesCS2A02G291200/TraesCS7B02G240200/TraesCS7B02G443400/TraesCS7A02G342800/TraesCS6B02G146200/TraesCS5B02G249000/TraesCS5A02G498700/TraesCS5A02G251000/TraesCS1B02G182400/TraesCS4B02G326700/TraesCS2D02G289200/TraesCS7D02G336600/TraesCS7D02G553600/TraesCS1A02G165700/TraesCS5D02G258900/TraesCS4D02G323400/TraesCS1D02G175000	18
GO:0000154	BP	GO:0000154	rRNA modification	17/1574	95/31495	4.372e-06	0.000205193	0.000191974	TraesCS3B02G310400/TraesCS2A02G151800/TraesCS2A02G151900/TraesCS7B02G451500/TraesCS4A02G255300/TraesCS7A02G534400/TraesCS6B02G319800/TraesCS5B02G251800/TraesCS5A02G545100/TraesCS5A02G253000/TraesCS4B02G269400/TraesCS2D02G231300/TraesCS7D02G521700/TraesCS3D02G276500/TraesCS5D02G260700/TraesCSU02G128900/TraesCS6D02G204400	17
GO:0006778	BP	GO:0006778	porphyrin-containing compound metabolic process	33/1574	279/31495	4.39758e-06	0.000205193	0.000191974	TraesCS3B02G254400/TraesCS2B02G154700/TraesCS2A02G116100/TraesCS2A02G132200/TraesCS3A02G224800/TraesCS7B02G382800/TraesCS4A02G140700/TraesCS4A02G136400/TraesCS4A02G420600/TraesCS4A02G420700/TraesCS7A02G068500/TraesCS6B02G447700/TraesCS6B02G112800/TraesCS5B02G049800/TraesCS5A02G219500/TraesCS5A02G219000/TraesCS5A02G045700/TraesCS1B02G150400/TraesCS2D02G279300/TraesCS7D02G281200/TraesCS7D02G062900/…	33
GO:0033013	BP	GO:0033013	tetrapyrrole metabolic process	33/1574	280/31495	4.75011e-06	0.000217538	0.000203523	TraesCS3B02G254400/TraesCS2B02G154700/TraesCS2A02G116100/TraesCS2A02G132200/TraesCS3A02G224800/TraesCS7B02G382800/TraesCS4A02G140700/TraesCS4A02G136400/TraesCS4A02G420600/TraesCS4A02G420700/TraesCS7A02G068500/TraesCS6B02G447700/TraesCS6B02G112800/TraesCS5B02G049800/TraesCS5A02G219500/TraesCS5A02G219000/TraesCS5A02G045700/TraesCS1B02G150400/TraesCS2D02G279300/TraesCS7D02G281200/TraesCS7D02G062900/…	33
GO:1903426	BP	GO:1903426	regulation of reactive oxygen species biosynthetic process	6/1574	11/31495	5.73776e-06	0.000249554	0.000233477	TraesCS7B02G240200/TraesCS4A02G299100/TraesCS7A02G342800/TraesCS4B02G014300/TraesCS7D02G336600/TraesCS6A02G190000	6
GO:0006006	BP	GO:0006006	glucose metabolic process	16/1574	87/31495	5.75195e-06	0.000249554	0.000233477	TraesCS3B02G410400/TraesCS3B02G425400/TraesCS3B02G398300/TraesCS3A02G377600/TraesCS3A02G367000/TraesCS4A02G093100/TraesCS5B02G324800/TraesCS5B02G115300/TraesCS5A02G108000/TraesCS5A02G324200/TraesCS4B02G211400/TraesCS3D02G359900/TraesCS3D02G073000/TraesCS3D02G370700/TraesCS5D02G331100/TraesCS5D02G122700	16
GO:0045454	BP	GO:0045454	cell redox homeostasis	16/1574	87/31495	5.75195e-06	0.000249554	0.000233477	TraesCS3B02G577800/TraesCS2B02G611700/TraesCS2B02G154700/TraesCS2B02G588600/TraesCS2A02G132200/TraesCS4A02G240000/TraesCS6B02G353700/TraesCS6B02G409800/TraesCS4B02G074900/TraesCS2D02G559200/TraesCS6A02G372100/TraesCS6A02G323100/TraesCS3D02G516800/TraesCS4D02G073500/TraesCS6D02G356100/TraesCS6D02G302900	16
GO:0009642	BP	GO:0009642	response to light intensity	45/1574	443/31495	5.87272e-06	0.0002504	0.000234269	TraesCS3B02G242400/TraesCS3B02G167100/TraesCS2B02G213000/TraesCS2A02G306500/TraesCS2A02G237200/TraesCS2A02G193800/TraesCS3A02G338600/TraesCS3A02G212000/TraesCS7B02G373000/TraesCS7B02G306800/TraesCS7B02G471600/TraesCS4A02G297900/TraesCS7A02G547500/TraesCS7A02G325500/TraesCS7A02G406800/TraesCS7A02G471000/TraesCS6B02G356400/TraesCS6B02G433000/TraesCS5B02G029000/TraesCS5B02G199200/TraesCS5A02G498700/…	45
GO:0005986	BP	GO:0005986	sucrose biosynthetic process	8/1574	22/31495	6.51195e-06	0.00027295	0.000255366	TraesCS3B02G410400/TraesCS3B02G398300/TraesCS3A02G377600/TraesCS3A02G367000/TraesCS4A02G093100/TraesCS4B02G211400/TraesCS3D02G359900/TraesCS3D02G370700	8
GO:0010205	BP	GO:0010205	photoinhibition	10/1574	37/31495	9.52232e-06	0.000379818	0.000355349	TraesCS2B02G213000/TraesCS2A02G306500/TraesCS2A02G193800/TraesCS7B02G373000/TraesCS7B02G471600/TraesCS7A02G547500/TraesCS7A02G471000/TraesCS2D02G194000/TraesCS2D02G305000/TraesCS7D02G458400	10
GO:0043155	BP	GO:0043155	negative regulation of photosynthesis, light reaction	10/1574	37/31495	9.52232e-06	0.000379818	0.000355349	TraesCS2B02G213000/TraesCS2A02G306500/TraesCS2A02G193800/TraesCS7B02G373000/TraesCS7B02G471600/TraesCS7A02G547500/TraesCS7A02G471000/TraesCS2D02G194000/TraesCS2D02G305000/TraesCS7D02G458400	10
GO:1905156	BP	GO:1905156	negative regulation of photosynthesis	10/1574	37/31495	9.52232e-06	0.000379818	0.000355349	TraesCS2B02G213000/TraesCS2A02G306500/TraesCS2A02G193800/TraesCS7B02G373000/TraesCS7B02G471600/TraesCS7A02G547500/TraesCS7A02G471000/TraesCS2D02G194000/TraesCS2D02G305000/TraesCS7D02G458400	10
GO:0006457	BP	GO:0006457	protein folding	38/1574	357/31495	1.06005e-05	0.000416114	0.000389307	TraesCS2B02G067100/TraesCS2B02G328500/TraesCS2B02G583100/TraesCS2B02G226100/TraesCS2B02G067200/TraesCS2A02G311700/TraesCS2A02G053200/TraesCS2A02G306500/TraesCS2A02G198700/TraesCS3A02G083700/TraesCS7B02G388800/TraesCS4A02G270400/TraesCS7A02G485300/TraesCS6B02G066300/TraesCS6B02G371500/TraesCS6B02G331700/TraesCS4B02G043700/TraesCS2D02G310000/TraesCS2D02G305000/TraesCS2D02G206500/TraesCS2D02G049500/…	38
GO:0042362	BP	GO:0042362	fat-soluble vitamin biosynthetic process	12/1574	54/31495	1.12994e-05	0.000436618	0.00040849	TraesCS3B02G268700/TraesCS2A02G365400/TraesCS2A02G362800/TraesCS3A02G240600/TraesCS4A02G406300/TraesCS6B02G112800/TraesCS5B02G189100/TraesCS5A02G193800/TraesCS3D02G241000/TraesCS5D02G196200/TraesCS6D02G077700/TraesCS6D02G188900	12
GO:0009853	BP	GO:0009853	photorespiration	14/1574	73/31495	1.321e-05	0.000502588	0.00047021	TraesCS3B02G299300/TraesCS2B02G280600/TraesCS2A02G261600/TraesCS3A02G265900/TraesCS5A02G540400/TraesCS5A02G424400/TraesCS1B02G211100/TraesCS4B02G373600/TraesCS2D02G318700/TraesCS2D02G262400/TraesCS3D02G266100/TraesCS1A02G196500/TraesCS5D02G432900/TraesCS1D02G200000	14
GO:0006775	BP	GO:0006775	fat-soluble vitamin metabolic process	12/1574	56/31495	1.67684e-05	0.000628307	0.00058783	TraesCS3B02G268700/TraesCS2A02G365400/TraesCS2A02G362800/TraesCS3A02G240600/TraesCS4A02G406300/TraesCS6B02G112800/TraesCS5B02G189100/TraesCS5A02G193800/TraesCS3D02G241000/TraesCS5D02G196200/TraesCS6D02G077700/TraesCS6D02G188900	12
GO:0015995	BP	GO:0015995	chlorophyll biosynthetic process	22/1574	161/31495	1.81562e-05	0.000670152	0.000626979	TraesCS2B02G154700/TraesCS2A02G116100/TraesCS2A02G132200/TraesCS7B02G382800/TraesCS4A02G140700/TraesCS4A02G420600/TraesCS4A02G420700/TraesCS7A02G068500/TraesCS6B02G447700/TraesCS6B02G112800/TraesCS5A02G219500/TraesCS5A02G219000/TraesCS7D02G062900/TraesCS7D02G467500/TraesCS6A02G403800/TraesCS6A02G143300/TraesCS1A02G314900/TraesCS5D02G227700/TraesCS5D02G226900/TraesCS4D02G225400/TraesCS6D02G077700/…	22
GO:0046184	BP	GO:0046184	aldehyde biosynthetic process	9/1574	33/31495	2.46178e-05	0.000895291	0.000837615	TraesCS6B02G117600/TraesCS5B02G324800/TraesCS5A02G324200/TraesCS1B02G199700/TraesCS6A02G084600/TraesCS3D02G073000/TraesCS1A02G180800/TraesCS5D02G331100/TraesCS1D02G184400	9
GO:0043094	BP	GO:0043094	cellular metabolic compound salvage	22/1574	166/31495	2.94023e-05	0.0010538	0.000985909	TraesCS3B02G299300/TraesCS2B02G280600/TraesCS2B02G377500/TraesCS2A02G261600/TraesCS2A02G358100/TraesCS3A02G265900/TraesCS5A02G540400/TraesCS5A02G424400/TraesCS1B02G199700/TraesCS1B02G211100/TraesCS4B02G373600/TraesCS2D02G130400/TraesCS2D02G318700/TraesCS2D02G262400/TraesCS2D02G356900/TraesCS3D02G266100/TraesCS1A02G281700/TraesCS1A02G180800/TraesCS1A02G196500/TraesCS5D02G432900/TraesCS1D02G200000/…	22
GO:0006399	BP	GO:0006399	tRNA metabolic process	43/1574	445/31495	3.13841e-05	0.00110876	0.00103733	TraesCS2B02G279400/TraesCS2B02G208800/TraesCS2B02G255900/TraesCS2A02G182300/TraesCS2A02G231500/TraesCS3A02G023800/TraesCS7B02G141200/TraesCS7B02G206000/TraesCS7B02G103200/TraesCS7B02G486700/TraesCS4A02G095200/TraesCS4A02G157100/TraesCS4A02G051900/TraesCS7A02G250000/TraesCS7A02G560300/TraesCS7A02G237000/TraesCS6B02G310700/TraesCS5B02G359900/TraesCS5B02G042800/TraesCS5B02G082600/TraesCS5B02G102600/…	43
GO:0043038	BP	GO:0043038	amino acid activation	24/1574	192/31495	3.4646e-05	0.00118999	0.00111333	TraesCS2B02G279400/TraesCS2B02G255900/TraesCS2A02G231500/TraesCS3A02G023800/TraesCS7B02G103200/TraesCS4A02G051900/TraesCS7A02G237000/TraesCS6B02G310700/TraesCS5B02G359900/TraesCS5B02G042800/TraesCS5B02G102600/TraesCS5A02G096700/TraesCS5A02G357400/TraesCS1B02G233200/TraesCS4B02G252400/TraesCS7D02G007800/TraesCS7D02G199300/TraesCS6A02G282300/TraesCS1A02G219900/TraesCS5D02G109400/TraesCS5D02G366500/…	24
GO:0043039	BP	GO:0043039	tRNA aminoacylation	24/1574	192/31495	3.4646e-05	0.00118999	0.00111333	TraesCS2B02G279400/TraesCS2B02G255900/TraesCS2A02G231500/TraesCS3A02G023800/TraesCS7B02G103200/TraesCS4A02G051900/TraesCS7A02G237000/TraesCS6B02G310700/TraesCS5B02G359900/TraesCS5B02G042800/TraesCS5B02G102600/TraesCS5A02G096700/TraesCS5A02G357400/TraesCS1B02G233200/TraesCS4B02G252400/TraesCS7D02G007800/TraesCS7D02G199300/TraesCS6A02G282300/TraesCS1A02G219900/TraesCS5D02G109400/TraesCS5D02G366500/…	24
GO:0006364	BP	GO:0006364	rRNA processing	45/1574	481/31495	4.55614e-05	0.00153275	0.00143401	TraesCS3B02G102900/TraesCS3B02G310400/TraesCS2B02G271300/TraesCS2A02G151800/TraesCS2A02G177700/TraesCS2A02G151900/TraesCS2A02G249600/TraesCS7B02G206000/TraesCS7B02G451500/TraesCS7B02G177700/TraesCS4A02G255300/TraesCS4A02G167000/TraesCS7A02G534400/TraesCS6B02G224800/TraesCS6B02G319800/TraesCS6B02G364500/TraesCS5B02G409400/TraesCS5B02G251800/TraesCS5A02G545100/TraesCS5A02G404500/TraesCS5A02G253000/…	45
GO:0006418	BP	GO:0006418	tRNA aminoacylation for protein translation	23/1574	183/31495	4.58647e-05	0.00153275	0.00143401	TraesCS2B02G255900/TraesCS2A02G231500/TraesCS3A02G023800/TraesCS7B02G103200/TraesCS4A02G051900/TraesCS7A02G237000/TraesCS6B02G310700/TraesCS5B02G359900/TraesCS5B02G042800/TraesCS5B02G102600/TraesCS5A02G096700/TraesCS5A02G357400/TraesCS1B02G233200/TraesCS4B02G252400/TraesCS7D02G007800/TraesCS7D02G199300/TraesCS6A02G282300/TraesCS1A02G219900/TraesCS5D02G109400/TraesCS5D02G366500/TraesCS4D02G252700/…	23
GO:0010304	BP	GO:0010304	PSII associated light-harvesting complex II catabolic process	7/1574	21/31495	4.80766e-05	0.00158524	0.00148312	TraesCS3A02G222300/TraesCS7B02G373000/TraesCS7B02G471600/TraesCS7A02G547500/TraesCS7A02G471000/TraesCS7D02G458400/TraesCS3D02G230100	7
GO:0010190	BP	GO:0010190	cytochrome b6f complex assembly	6/1574	15/31495	5.2263e-05	0.00167853	0.00157039	TraesCS2B02G539300/TraesCS2A02G511200/TraesCS3A02G516500/TraesCS2D02G512600/TraesCS3D02G524200/TraesCSU02G053500	6
GO:0051775	BP	GO:0051775	response to redox state	6/1574	15/31495	5.2263e-05	0.00167853	0.00157039	TraesCS7B02G197000/TraesCS7B02G184800/TraesCS7D02G292000/TraesCS7D02G283900/TraesCS1D02G129500/TraesCSU02G135100	6
GO:0009704	BP	GO:0009704	de-etiolation	8/1574	29/31495	6.38984e-05	0.00202591	0.00189539	TraesCS6B02G248700/TraesCS5B02G249000/TraesCS5A02G251000/TraesCS7D02G553600/TraesCS6A02G219200/TraesCS5D02G258900/TraesCS6D02G202300/TraesCS6D02G271900	8
GO:0009110	BP	GO:0009110	vitamin biosynthetic process	29/1574	266/31495	7.32939e-05	0.00223836	0.00209416	TraesCS3B02G268700/TraesCS3B02G245400/TraesCS2A02G365400/TraesCS2A02G362800/TraesCS3A02G240600/TraesCS4A02G406300/TraesCS6B02G112800/TraesCS6B02G109800/TraesCS6B02G117600/TraesCS5B02G189100/TraesCS5A02G193800/TraesCS1B02G294600/TraesCS1B02G199700/TraesCS1B02G233100/TraesCS4B02G355000/TraesCS4B02G210300/TraesCS6A02G084600/TraesCS3D02G241000/TraesCS1A02G285400/TraesCS1A02G219800/TraesCS1A02G180800/…	29
GO:0016108	BP	GO:0016108	tetraterpenoid metabolic process	16/1574	106/31495	7.33148e-05	0.00223836	0.00209416	TraesCS2B02G253100/TraesCS2B02G335400/TraesCS2A02G317000/TraesCS4A02G004900/TraesCS4A02G311300/TraesCS6B02G432200/TraesCS1B02G220700/TraesCS4B02G003000/TraesCS4B02G300100/TraesCS2D02G279300/TraesCS2D02G236500/TraesCS6A02G241400/TraesCS1A02G206900/TraesCS4D02G299000/TraesCS1D02G210200/TraesCS6D02G377900	16
GO:0016116	BP	GO:0016116	carotenoid metabolic process	16/1574	106/31495	7.33148e-05	0.00223836	0.00209416	TraesCS2B02G253100/TraesCS2B02G335400/TraesCS2A02G317000/TraesCS4A02G004900/TraesCS4A02G311300/TraesCS6B02G432200/TraesCS1B02G220700/TraesCS4B02G003000/TraesCS4B02G300100/TraesCS2D02G279300/TraesCS2D02G236500/TraesCS6A02G241400/TraesCS1A02G206900/TraesCS4D02G299000/TraesCS1D02G210200/TraesCS6D02G377900	16
GO:0005980	BP	GO:0005980	glycogen catabolic process	6/1574	16/31495	8.00818e-05	0.00241515	0.00225956	TraesCS3B02G397900/TraesCS3B02G398000/TraesCS3A02G366400/TraesCS5B02G400000/TraesCS3D02G359200/TraesCS5D02G404500	6
GO:0016109	BP	GO:0016109	tetraterpenoid biosynthetic process	13/1574	78/31495	0.000122226	0.00359841	0.00336659	TraesCS2B02G253100/TraesCS2B02G335400/TraesCS2A02G317000/TraesCS4A02G004900/TraesCS6B02G432200/TraesCS1B02G220700/TraesCS4B02G300100/TraesCS2D02G236500/TraesCS6A02G241400/TraesCS1A02G206900/TraesCS4D02G299000/TraesCS1D02G210200/TraesCS6D02G377900	13
GO:0016117	BP	GO:0016117	carotenoid biosynthetic process	13/1574	78/31495	0.000122226	0.00359841	0.00336659	TraesCS2B02G253100/TraesCS2B02G335400/TraesCS2A02G317000/TraesCS4A02G004900/TraesCS6B02G432200/TraesCS1B02G220700/TraesCS4B02G300100/TraesCS2D02G236500/TraesCS6A02G241400/TraesCS1A02G206900/TraesCS4D02G299000/TraesCS1D02G210200/TraesCS6D02G377900	13
GO:0006766	BP	GO:0006766	vitamin metabolic process	29/1574	279/31495	0.000169265	0.00484039	0.00452856	TraesCS3B02G268700/TraesCS3B02G245400/TraesCS2A02G365400/TraesCS2A02G362800/TraesCS3A02G240600/TraesCS4A02G406300/TraesCS6B02G112800/TraesCS6B02G109800/TraesCS6B02G117600/TraesCS5B02G189100/TraesCS5A02G193800/TraesCS1B02G294600/TraesCS1B02G199700/TraesCS1B02G233100/TraesCS4B02G355000/TraesCS4B02G210300/TraesCS6A02G084600/TraesCS3D02G241000/TraesCS1A02G285400/TraesCS1A02G219800/TraesCS1A02G180800/…	29
GO:0016554	BP	GO:0016554	cytidine to uridine editing	6/1574	18/31495	0.000170285	0.00484039	0.00452856	TraesCS1B02G272400/TraesCS1B02G217100/TraesCS7D02G152200/TraesCS1A02G261600/TraesCS1D02G261600/TraesCS6D02G273200	6
GO:0090322	BP	GO:0090322	regulation of superoxide metabolic process	6/1574	18/31495	0.000170285	0.00484039	0.00452856	TraesCS3A02G338600/TraesCS6B02G371500/TraesCS7D02G162300/TraesCS6A02G340300/TraesCS3D02G332100/TraesCS6D02G320800	6
GO:0031118	BP	GO:0031118	rRNA pseudouridine synthesis	8/1574	33/31495	0.00017293	0.00485972	0.00454665	TraesCS2A02G151800/TraesCS2A02G151900/TraesCS7B02G451500/TraesCS7A02G534400/TraesCS6B02G319800/TraesCS4B02G269400/TraesCS7D02G521700/TraesCS6D02G204400	8
GO:0010117	BP	GO:0010117	photoprotection	10/1574	52/31495	0.000218402	0.00606862	0.00567767	TraesCS3B02G211500/TraesCS3A02G181500/TraesCS5A02G219500/TraesCS5A02G219000/TraesCS3D02G186300/TraesCS1A02G314900/TraesCS5D02G227700/TraesCS5D02G226900/TraesCS4D02G025300/TraesCS4D02G225400	10
GO:0019318	BP	GO:0019318	hexose metabolic process	19/1574	153/31495	0.000237257	0.00651931	0.00609932	TraesCS3B02G410400/TraesCS3B02G425400/TraesCS3B02G398300/TraesCS3A02G377600/TraesCS3A02G367000/TraesCS4A02G093100/TraesCS5B02G324800/TraesCS5B02G115300/TraesCS5A02G108000/TraesCS5A02G324200/TraesCS1B02G129000/TraesCS4B02G211400/TraesCS3D02G359900/TraesCS3D02G073000/TraesCS3D02G370700/TraesCS1A02G110900/TraesCS5D02G331100/TraesCS5D02G122700/TraesCS1D02G112300	19
GO:0006415	BP	GO:0006415	translational termination	7/1574	27/31495	0.00028203	0.0076644	0.00717064	TraesCS2B02G238500/TraesCS4A02G168000/TraesCS4B02G223900/TraesCS2D02G205900/TraesCS2D02G219500/TraesCS4D02G147100/TraesCSU02G197500	7
GO:0009644	BP	GO:0009644	response to high light intensity	27/1574	261/31495	0.000300926	0.00808903	0.00756792	TraesCS3B02G167100/TraesCS2B02G213000/TraesCS2A02G306500/TraesCS2A02G237200/TraesCS2A02G193800/TraesCS7B02G373000/TraesCS7B02G306800/TraesCS7B02G471600/TraesCS4A02G297900/TraesCS7A02G547500/TraesCS7A02G406800/TraesCS7A02G471000/TraesCS6B02G433000/TraesCS5A02G498700/TraesCS5A02G219500/TraesCS5A02G219000/TraesCS4B02G326700/TraesCS4B02G015800/TraesCS2D02G236100/TraesCS2D02G194000/TraesCS2D02G305000/…	27
GO:0010114	BP	GO:0010114	response to red light	21/1574	184/31495	0.000371198	0.00987068	0.00923479	TraesCS3B02G339200/TraesCS2B02G335400/TraesCS2A02G317000/TraesCS4A02G095200/TraesCS4A02G157100/TraesCS4A02G122200/TraesCS6B02G415600/TraesCS5B02G210800/TraesCS5A02G219500/TraesCS5A02G213000/TraesCS5A02G219000/TraesCS4B02G209300/TraesCS7D02G124700/TraesCS6A02G377900/TraesCS3D02G304800/TraesCS1A02G314900/TraesCS5D02G227700/TraesCS5D02G226900/TraesCS4D02G210000/TraesCS4D02G225400/TraesCS6D02G362400	21
GO:0006429	BP	GO:0006429	leucyl-tRNA aminoacylation	5/1574	14/31495	0.000424361	0.0111643	0.0104451	TraesCS3A02G023800/TraesCS5B02G042800/TraesCS1B02G233200/TraesCS1A02G219900/TraesCS1D02G221400	5
GO:0016553	BP	GO:0016553	base conversion or substitution editing	6/1574	21/31495	0.000437423	0.0113868	0.0106533	TraesCS1B02G272400/TraesCS1B02G217100/TraesCS7D02G152200/TraesCS1A02G261600/TraesCS1D02G261600/TraesCS6D02G273200	6
GO:0061024	BP	GO:0061024	membrane organization	42/1574	488/31495	0.000476344	0.0122708	0.0114803	TraesCS3B02G097800/TraesCS3B02G284900/TraesCS2B02G070700/TraesCS2B02G144100/TraesCS2A02G058700/TraesCS2A02G122000/TraesCS3A02G253000/TraesCS3A02G370100/TraesCS3A02G082700/TraesCS3A02G100000/TraesCS7B02G373000/TraesCS7B02G450600/TraesCS4A02G168000/TraesCS7A02G533400/TraesCS7A02G360700/TraesCS7A02G471000/TraesCS6B02G219700/TraesCS5B02G359900/TraesCS5B02G314400/TraesCS5B02G314600/TraesCS5B02G431300/…	42
GO:0046364	BP	GO:0046364	monosaccharide biosynthetic process	19/1574	167/31495	0.000717167	0.0182841	0.0171062	TraesCS3B02G410400/TraesCS3B02G425400/TraesCS3B02G398300/TraesCS3A02G377600/TraesCS3A02G367000/TraesCS4A02G093100/TraesCS6B02G109800/TraesCS5B02G324800/TraesCS5B02G115300/TraesCS5A02G108000/TraesCS5A02G324200/TraesCS4B02G210300/TraesCS4B02G211400/TraesCS3D02G359900/TraesCS3D02G073000/TraesCS3D02G370700/TraesCS5D02G067600/TraesCS5D02G331100/TraesCS5D02G122700	19
GO:0006783	BP	GO:0006783	heme biosynthetic process	9/1574	50/31495	0.000744011	0.0187749	0.0175654	TraesCS3B02G254400/TraesCS3A02G224800/TraesCS4A02G136400/TraesCS1B02G150400/TraesCS7D02G281200/TraesCS6A02G143300/TraesCS1A02G135700/TraesCS1D02G131200/TraesCS6D02G132500	9
GO:0006531	BP	GO:0006531	aspartate metabolic process	5/1574	16/31495	0.000851469	0.0212695	0.0198993	TraesCS7A02G353500/TraesCS5A02G110900/TraesCS7D02G369300/TraesCS6A02G018600/TraesCS5D02G123200	5
GO:0034644	BP	GO:0034644	cellular response to UV	12/1574	84/31495	0.000935542	0.0230911	0.0216035	TraesCS3B02G280100/TraesCS3A02G250600/TraesCS7B02G306800/TraesCS7B02G121500/TraesCS7A02G406800/TraesCS5A02G219500/TraesCS5A02G219000/TraesCS3D02G251000/TraesCS1A02G314900/TraesCS5D02G227700/TraesCS5D02G226900/TraesCS4D02G225400	12
GO:0071482	BP	GO:0071482	cellular response to light stimulus	27/1574	281/31495	0.000943064	0.0230911	0.0216035	TraesCS3B02G339200/TraesCS3B02G280100/TraesCS3B02G096500/TraesCS3A02G250600/TraesCS3A02G100000/TraesCS7B02G306800/TraesCS7B02G121500/TraesCS7B02G184800/TraesCS4A02G095200/TraesCS4A02G157100/TraesCS7A02G406800/TraesCS5A02G219500/TraesCS5A02G219000/TraesCS1B02G257400/TraesCS4B02G209300/TraesCS2D02G079600/TraesCS7D02G292000/TraesCS3D02G304800/TraesCS3D02G251000/TraesCS1A02G246800/TraesCS1A02G314900/…	27
GO:0005996	BP	GO:0005996	monosaccharide metabolic process	27/1574	283/31495	0.00104819	0.0254135	0.0237763	TraesCS3B02G410400/TraesCS3B02G425400/TraesCS3B02G398300/TraesCS3A02G377600/TraesCS3A02G367000/TraesCS4A02G102100/TraesCS4A02G093100/TraesCS6B02G109800/TraesCS5B02G324800/TraesCS5B02G115300/TraesCS5A02G108000/TraesCS5A02G324200/TraesCS1B02G129000/TraesCS4B02G202500/TraesCS4B02G210300/TraesCS4B02G285000/TraesCS4B02G211400/TraesCS3D02G359900/TraesCS3D02G073000/TraesCS3D02G370700/TraesCS1A02G110900/…	27
GO:0015994	BP	GO:0015994	chlorophyll metabolic process	23/1574	228/31495	0.00114144	0.0274057	0.0256402	TraesCS2B02G154700/TraesCS2A02G116100/TraesCS2A02G132200/TraesCS7B02G382800/TraesCS4A02G140700/TraesCS4A02G420600/TraesCS4A02G420700/TraesCS7A02G068500/TraesCS6B02G447700/TraesCS6B02G112800/TraesCS5A02G219500/TraesCS5A02G219000/TraesCS2D02G279300/TraesCS7D02G062900/TraesCS7D02G467500/TraesCS6A02G403800/TraesCS6A02G143300/TraesCS1A02G314900/TraesCS5D02G227700/TraesCS5D02G226900/TraesCS4D02G225400/…	23
GO:0071233	BP	GO:0071233	cellular response to leucine	5/1574	17/31495	0.00115686	0.0275088	0.0257366	TraesCS5B02G042800/TraesCS1B02G233200/TraesCS3D02G072000/TraesCS1A02G219900/TraesCS1D02G221400	5
GO:0060359	BP	GO:0060359	response to ammonium ion	6/1574	25/31495	0.00120245	0.0283205	0.026496	TraesCS3A02G266300/TraesCS5B02G431300/TraesCS5A02G429300/TraesCS4B02G210300/TraesCS3D02G266400/TraesCS5D02G437500	6
GO:0016226	BP	GO:0016226	iron-sulfur cluster assembly	9/1574	54/31495	0.0013205	0.030237	0.0282891	TraesCS3B02G322800/TraesCS3A02G288200/TraesCS6B02G224200/TraesCS5A02G111500/TraesCS5A02G110900/TraesCS6A02G199600/TraesCS3D02G288000/TraesCS5D02G123200/TraesCS6D02G184100	9
GO:0031163	BP	GO:0031163	metallo-sulfur cluster assembly	9/1574	54/31495	0.0013205	0.030237	0.0282891	TraesCS3B02G322800/TraesCS3A02G288200/TraesCS6B02G224200/TraesCS5A02G111500/TraesCS5A02G110900/TraesCS6A02G199600/TraesCS3D02G288000/TraesCS5D02G123200/TraesCS6D02G184100	9
GO:0031167	BP	GO:0031167	rRNA methylation	9/1574	54/31495	0.0013205	0.030237	0.0282891	TraesCS3B02G310400/TraesCS4A02G255300/TraesCS5B02G251800/TraesCS5A02G545100/TraesCS5A02G253000/TraesCS2D02G231300/TraesCS3D02G276500/TraesCS5D02G260700/TraesCSU02G128900	9
GO:0040031	BP	GO:0040031	snRNA modification	5/1574	18/31495	0.00153631	0.0321063	0.0300379	TraesCS2A02G151800/TraesCS2A02G151900/TraesCS7B02G165400/TraesCS6B02G319800/TraesCS7D02G267900	5
GO:0042816	BP	GO:0042816	vitamin B6 metabolic process	5/1574	18/31495	0.00153631	0.0321063	0.0300379	TraesCS6B02G117600/TraesCS1B02G199700/TraesCS6A02G084600/TraesCS1A02G180800/TraesCS1D02G184400	5
GO:0042819	BP	GO:0042819	vitamin B6 biosynthetic process	5/1574	18/31495	0.00153631	0.0321063	0.0300379	TraesCS6B02G117600/TraesCS1B02G199700/TraesCS6A02G084600/TraesCS1A02G180800/TraesCS1D02G184400	5
GO:0042822	BP	GO:0042822	pyridoxal phosphate metabolic process	5/1574	18/31495	0.00153631	0.0321063	0.0300379	TraesCS6B02G117600/TraesCS1B02G199700/TraesCS6A02G084600/TraesCS1A02G180800/TraesCS1D02G184400	5
GO:0042823	BP	GO:0042823	pyridoxal phosphate biosynthetic process	5/1574	18/31495	0.00153631	0.0321063	0.0300379	TraesCS6B02G117600/TraesCS1B02G199700/TraesCS6A02G084600/TraesCS1A02G180800/TraesCS1D02G184400	5
GO:1900871	BP	GO:1900871	chloroplast mRNA modification	5/1574	18/31495	0.00153631	0.0321063	0.0300379	TraesCS4A02G269900/TraesCS4B02G046800/TraesCS4B02G044200/TraesCS4D02G041700/TraesCS6D02G273200	5
GO:0006425	BP	GO:0006425	glutaminyl-tRNA aminoacylation	4/1574	11/31495	0.00154494	0.0321063	0.0300379	TraesCS5B02G042800/TraesCS1B02G233200/TraesCS1A02G219900/TraesCS1D02G221400	4
GO:0038202	BP	GO:0038202	TORC1 signaling	4/1574	11/31495	0.00154494	0.0321063	0.0300379	TraesCS5B02G042800/TraesCS1B02G233200/TraesCS1A02G219900/TraesCS1D02G221400	4
GO:1903432	BP	GO:1903432	regulation of TORC1 signaling	4/1574	11/31495	0.00154494	0.0321063	0.0300379	TraesCS5B02G042800/TraesCS1B02G233200/TraesCS1A02G219900/TraesCS1D02G221400	4
GO:1904263	BP	GO:1904263	positive regulation of TORC1 signaling	4/1574	11/31495	0.00154494	0.0321063	0.0300379	TraesCS5B02G042800/TraesCS1B02G233200/TraesCS1A02G219900/TraesCS1D02G221400	4
GO:1990253	BP	GO:1990253	cellular response to leucine starvation	4/1574	11/31495	0.00154494	0.0321063	0.0300379	TraesCS5B02G042800/TraesCS1B02G233200/TraesCS1A02G219900/TraesCS1D02G221400	4
GO:0070141	BP	GO:0070141	response to UV-A	8/1574	45/31495	0.00157694	0.0322295	0.0301532	TraesCS7B02G306800/TraesCS7A02G406800/TraesCS5A02G219500/TraesCS5A02G219000/TraesCS1A02G314900/TraesCS5D02G227700/TraesCS5D02G226900/TraesCS4D02G225400	8
GO:0071492	BP	GO:0071492	cellular response to UV-A	8/1574	45/31495	0.00157694	0.0322295	0.0301532	TraesCS7B02G306800/TraesCS7A02G406800/TraesCS5A02G219500/TraesCS5A02G219000/TraesCS1A02G314900/TraesCS5D02G227700/TraesCS5D02G226900/TraesCS4D02G225400	8
GO:0051291	BP	GO:0051291	protein heterooligomerization	9/1574	56/31495	0.00172052	0.0348757	0.032629	TraesCS6B02G279200/TraesCS6B02G371500/TraesCS5A02G498700/TraesCS4B02G326700/TraesCS7D02G162300/TraesCS6A02G340300/TraesCS6A02G245100/TraesCS4D02G323400/TraesCS6D02G320800	9
GO:0043648	BP	GO:0043648	dicarboxylic acid metabolic process	14/1574	115/31495	0.00181072	0.0364058	0.0340605	TraesCS3A02G266300/TraesCS7B02G197000/TraesCS4A02G069000/TraesCS7A02G353500/TraesCS5A02G100600/TraesCS5A02G110900/TraesCS4B02G226100/TraesCS7D02G283900/TraesCS7D02G369300/TraesCS6A02G018600/TraesCS3D02G266400/TraesCS5D02G123200/TraesCS4D02G226800/TraesCSU02G135100	14
GO:0045037	BP	GO:0045037	protein import into chloroplast stroma	8/1574	46/31495	0.00182652	0.0364273	0.0340806	TraesCS7B02G443400/TraesCS5B02G249000/TraesCS5A02G251000/TraesCS1B02G182400/TraesCS7D02G553600/TraesCS1A02G165700/TraesCS5D02G258900/TraesCS1D02G175000	8
GO:0006081	BP	GO:0006081	cellular aldehyde metabolic process	16/1574	141/31495	0.00187064	0.036715	0.0343498	TraesCS3A02G083700/TraesCS6B02G117600/TraesCS5B02G324800/TraesCS5B02G464100/TraesCS5A02G454900/TraesCS5A02G324200/TraesCS1B02G199700/TraesCS4B02G285000/TraesCS6A02G084600/TraesCS3D02G073000/TraesCS1A02G180800/TraesCS5D02G465300/TraesCS5D02G331100/TraesCS4D02G283800/TraesCS1D02G184400/TraesCSU02G056300	16
GO:0072525	BP	GO:0072525	pyridine-containing compound biosynthetic process	16/1574	141/31495	0.00187064	0.036715	0.0343498	TraesCS7B02G375300/TraesCS6B02G117600/TraesCS5B02G324800/TraesCS5B02G115300/TraesCS5A02G108000/TraesCS5A02G324200/TraesCS5A02G110900/TraesCS1B02G199700/TraesCS2D02G331200/TraesCS6A02G084600/TraesCS3D02G073000/TraesCS1A02G180800/TraesCS5D02G331100/TraesCS5D02G123200/TraesCS5D02G122700/TraesCS1D02G184400	16
GO:0042168	BP	GO:0042168	heme metabolic process	9/1574	57/31495	0.001954	0.0380491	0.0355979	TraesCS3B02G254400/TraesCS3A02G224800/TraesCS4A02G136400/TraesCS1B02G150400/TraesCS7D02G281200/TraesCS6A02G143300/TraesCS1A02G135700/TraesCS1D02G131200/TraesCS6D02G132500	9
GO:0009231	BP	GO:0009231	riboflavin biosynthetic process	5/1574	19/31495	0.00199986	0.0385816	0.0360961	TraesCS1B02G294600/TraesCS4B02G355000/TraesCS1A02G285400/TraesCS4D02G348500/TraesCS4D02G348400	5
GO:0016556	BP	GO:0016556	mRNA modification	16/1574	142/31495	0.00201255	0.0385816	0.0360961	TraesCS2A02G151800/TraesCS2A02G151900/TraesCS4A02G269900/TraesCS7A02G185100/TraesCS5A02G482900/TraesCS1B02G217100/TraesCS4B02G046800/TraesCS4B02G044200/TraesCS7D02G246000/TraesCS7D02G152200/TraesCS7D02G186500/TraesCS3D02G183000/TraesCS5D02G496500/TraesCS4D02G041700/TraesCS1D02G278700/TraesCS6D02G273200	16
GO:0006801	BP	GO:0006801	superoxide metabolic process	8/1574	47/31495	0.00210624	0.0398868	0.0373172	TraesCS3A02G338600/TraesCS4A02G434000/TraesCS6B02G371500/TraesCS7D02G043000/TraesCS7D02G162300/TraesCS6A02G340300/TraesCS3D02G332100/TraesCS6D02G320800	8
GO:0043650	BP	GO:0043650	dicarboxylic acid biosynthetic process	7/1574	37/31495	0.00211289	0.0398868	0.0373172	TraesCS3A02G266300/TraesCS4A02G069000/TraesCS5A02G110900/TraesCS4B02G226100/TraesCS3D02G266400/TraesCS5D02G123200/TraesCS4D02G226800	7
GO:0000455	BP	GO:0000455	enzyme-directed rRNA pseudouridine synthesis	4/1574	12/31495	0.00222612	0.0399852	0.0374092	TraesCS7B02G451500/TraesCS7A02G534400/TraesCS4B02G269400/TraesCS7D02G521700	4
GO:0009959	BP	GO:0009959	negative gravitropism	4/1574	12/31495	0.00222612	0.0399852	0.0374092	TraesCS4A02G411600/TraesCS5B02G431300/TraesCS5A02G429300/TraesCS5D02G437500	4
GO:0010196	BP	GO:0010196	nonphotochemical quenching	4/1574	12/31495	0.00222612	0.0399852	0.0374092	TraesCS4A02G123300/TraesCS5B02G174100/TraesCS4B02G181000/TraesCS4D02G182600	4
GO:1901033	BP	GO:1901033	positive regulation of response to reactive oxygen species	4/1574	12/31495	0.00222612	0.0399852	0.0374092	TraesCS6B02G371500/TraesCS7D02G162300/TraesCS6A02G340300/TraesCS6D02G320800	4
GO:1990066	BP	GO:1990066	energy quenching	4/1574	12/31495	0.00222612	0.0399852	0.0374092	TraesCS4A02G123300/TraesCS5B02G174100/TraesCS4B02G181000/TraesCS4D02G182600	4
GO:2000121	BP	GO:2000121	regulation of removal of superoxide radicals	4/1574	12/31495	0.00222612	0.0399852	0.0374092	TraesCS6B02G371500/TraesCS7D02G162300/TraesCS6A02G340300/TraesCS6D02G320800	4
GO:0006458	BP	GO:0006458	'de novo' protein folding	13/1574	105/31495	0.00223128	0.0399852	0.0374092	TraesCS2B02G328500/TraesCS2A02G311700/TraesCS6B02G371500/TraesCS2D02G310000/TraesCS2D02G049500/TraesCS7D02G162300/TraesCS6A02G340300/TraesCS1A02G214600/TraesCS5D02G376000/TraesCS1D02G217600/TraesCS1D02G042900/TraesCSU02G009200/TraesCS6D02G320800	13
GO:0072524	BP	GO:0072524	pyridine-containing compound metabolic process	21/1574	214/31495	0.00255576	0.0454704	0.0425411	TraesCS7B02G375300/TraesCS7B02G197000/TraesCS6B02G117600/TraesCS5B02G324800/TraesCS5B02G115300/TraesCS5A02G108000/TraesCS5A02G324200/TraesCS5A02G110900/TraesCS1B02G199700/TraesCS4B02G285000/TraesCS2D02G331200/TraesCS7D02G283900/TraesCS6A02G084600/TraesCS3D02G073000/TraesCS1A02G180800/TraesCS5D02G331100/TraesCS5D02G123200/TraesCS5D02G122700/TraesCS4D02G283800/TraesCS1D02G184400/TraesCSU02G135100	21
GO:0031977	CC	GO:0031977	thylakoid lumen	68/1670	154/32121	8.63767e-46	2.89362e-43	2.74587e-43	TraesCS3B02G269700/TraesCS2B02G067100/TraesCS2B02G070700/TraesCS2B02G372700/TraesCS2B02G086900/TraesCS2B02G342000/TraesCS2B02G229400/TraesCS2B02G067200/TraesCS2B02G395700/TraesCS2A02G378700/TraesCS2A02G053200/TraesCS2A02G344400/TraesCS2A02G355600/TraesCS2A02G058700/TraesCS2A02G072400/TraesCS3A02G083000/TraesCS3A02G241500/TraesCS3A02G332500/TraesCS3A02G338600/TraesCS7B02G373000/TraesCS7B02G388800/…	68
GO:0009295	CC	GO:0009295	nucleoid	38/1670	104/32121	1.35568e-22	2.27076e-20	2.15481e-20	TraesCS3B02G214600/TraesCS3B02G339200/TraesCS3B02G102900/TraesCS3B02G381100/TraesCS3B02G284900/TraesCS3B02G425900/TraesCS2B02G238300/TraesCS2B02G401400/TraesCS2B02G256300/TraesCS2A02G384200/TraesCS2A02G213508/TraesCS3A02G393900/TraesCS3A02G253000/TraesCS3A02G349000/TraesCS3A02G184800/TraesCS4A02G240000/TraesCS4A02G434000/TraesCS6B02G349300/TraesCS5B02G199200/TraesCS5A02G200600/TraesCS1B02G222400/…	38
GO:0010598	CC	GO:0010598	NAD(P)H dehydrogenase complex (plastoquinone)	21/1670	36/32121	2.51663e-18	2.81024e-16	2.66675e-16	TraesCS3B02G566000/TraesCS3B02G441000/TraesCS2B02G405600/TraesCS2A02G387800/TraesCS3A02G502300/TraesCS6B02G336800/TraesCS5B02G114900/TraesCS5A02G108400/TraesCS1B02G126900/TraesCS4B02G083600/TraesCS4B02G274300/TraesCS2D02G385300/TraesCS6A02G308100/TraesCS3D02G402500/TraesCS3D02G509100/TraesCS1A02G097000/TraesCS5D02G184000/TraesCS5D02G237400/TraesCS5D02G117100/TraesCS4D02G273000/TraesCS1D02G105800	21
GO:0042646	CC	GO:0042646	plastid nucleoid	28/1670	75/32121	2.61097e-17	2.18668e-15	2.07503e-15	TraesCS3B02G339200/TraesCS3B02G102900/TraesCS3B02G381100/TraesCS3B02G284900/TraesCS3B02G425900/TraesCS2B02G238300/TraesCS2B02G401400/TraesCS2B02G256300/TraesCS2A02G384200/TraesCS2A02G213508/TraesCS3A02G393900/TraesCS3A02G253000/TraesCS3A02G349000/TraesCS4A02G434000/TraesCS5B02G199200/TraesCS5A02G200600/TraesCS1B02G434400/TraesCS1B02G257400/TraesCS2D02G380900/TraesCS2D02G014800/TraesCS7D02G043000/…	28
GO:0010287	CC	GO:0010287	plastoglobule	31/1670	131/32121	8.32612e-13	5.5785e-11	5.29366e-11	TraesCS2B02G306800/TraesCS2A02G384700/TraesCS2A02G290300/TraesCS7B02G430800/TraesCS7B02G425600/TraesCS7B02G430600/TraesCS7B02G429800/TraesCS4A02G374600/TraesCS7A02G076400/TraesCS7A02G514200/TraesCS6B02G298300/TraesCS6B02G128200/TraesCS6B02G304600/TraesCS6B02G128300/TraesCS5B02G210800/TraesCS5B02G175000/TraesCS5A02G177700/TraesCS5A02G213000/TraesCS1B02G199700/TraesCS1B02G201000/TraesCS2D02G288200/…	31
GO:0042644	CC	GO:0042644	chloroplast nucleoid	18/1670	48/32121	1.15538e-11	6.45087e-10	6.12149e-10	TraesCS3B02G381100/TraesCS2B02G238300/TraesCS2B02G401400/TraesCS2A02G384200/TraesCS2A02G213508/TraesCS3A02G349000/TraesCS4A02G434000/TraesCS5B02G199200/TraesCS5A02G200600/TraesCS1B02G434400/TraesCS1B02G257400/TraesCS2D02G380900/TraesCS2D02G014800/TraesCS7D02G043000/TraesCS3D02G342900/TraesCS1A02G246800/TraesCS5D02G206300/TraesCS1D02G246100	18
GO:0009508	CC	GO:0009508	plastid chromosome	12/1670	24/32121	5.6588e-10	2.70814e-08	2.56986e-08	TraesCS3B02G339200/TraesCS3B02G284900/TraesCS3B02G425900/TraesCS2B02G401400/TraesCS2B02G256300/TraesCS2A02G384200/TraesCS3A02G393900/TraesCS3A02G253000/TraesCS2D02G380900/TraesCS3D02G304800/TraesCS3D02G253900/TraesCS3D02G387600	12
GO:0000427	CC	GO:0000427	plastid-encoded plastid RNA polymerase complex	9/1670	13/32121	1.60697e-09	6.72919e-08	6.38559e-08	TraesCS3B02G339200/TraesCS3B02G284900/TraesCS3A02G253000/TraesCS5B02G199200/TraesCS5A02G200600/TraesCS2D02G014800/TraesCS3D02G304800/TraesCS3D02G253900/TraesCS5D02G206300	9
GO:0009509	CC	GO:0009509	chromoplast	9/1670	14/32121	4.29045e-09	1.597e-07	1.51546e-07	TraesCS3B02G361100/TraesCS2B02G253100/TraesCS2A02G237200/TraesCS1B02G257400/TraesCS2D02G236100/TraesCS2D02G236500/TraesCS3D02G324400/TraesCS1A02G246800/TraesCS1D02G246100	9
GO:0009344	CC	GO:0009344	nitrite reductase complex [NAD(P)H]	7/1670	10/32121	1.05954e-07	3.54947e-06	3.36824e-06	TraesCS2B02G342000/TraesCS2A02G344400/TraesCS5B02G471700/TraesCS5A02G461500/TraesCS2D02G322700/TraesCS6A02G206600/TraesCS5D02G474200	7
GO:0009533	CC	GO:0009533	chloroplast stromal thylakoid	8/1670	15/32121	2.43296e-07	7.40948e-06	7.03115e-06	TraesCS7B02G486500/TraesCS7A02G560200/TraesCS5A02G532600/TraesCS4B02G364300/TraesCS7D02G549100/TraesCS1A02G100600/TraesCS1D02G092200/TraesCSU02G139400	8
GO:0010319	CC	GO:0010319	stromule	14/1670	53/32121	3.54208e-07	9.8883e-06	9.3834e-06	TraesCS2B02G181600/TraesCS2A02G156100/TraesCS7B02G186500/TraesCS4A02G093100/TraesCS7A02G294200/TraesCS5B02G464100/TraesCS5A02G454900/TraesCS1B02G363100/TraesCS4B02G211400/TraesCS2D02G161900/TraesCS6A02G303800/TraesCS5D02G465300/TraesCS1D02G139800/TraesCS6D02G283300	14
GO:0009706	CC	GO:0009706	chloroplast inner membrane	21/1670	121/32121	1.09438e-06	2.82013e-05	2.67613e-05	TraesCS2B02G307600/TraesCS2B02G146200/TraesCS2A02G291200/TraesCS2A02G436100/TraesCS2A02G124400/TraesCS3A02G344000/TraesCS7B02G443400/TraesCS4A02G311300/TraesCS1B02G182400/TraesCS1B02G211100/TraesCS4B02G003000/TraesCS2D02G118000/TraesCS2D02G127200/TraesCS2D02G289200/TraesCS7D02G553600/TraesCS6A02G218500/TraesCS1A02G196500/TraesCS1A02G165700/TraesCS1D02G242600/TraesCS1D02G175000/TraesCS1D02G200000	21
GO:0009528	CC	GO:0009528	plastid inner membrane	21/1670	127/32121	2.46085e-06	5.88846e-05	5.5878e-05	TraesCS2B02G307600/TraesCS2B02G146200/TraesCS2A02G291200/TraesCS2A02G436100/TraesCS2A02G124400/TraesCS3A02G344000/TraesCS7B02G443400/TraesCS4A02G311300/TraesCS1B02G182400/TraesCS1B02G211100/TraesCS4B02G003000/TraesCS2D02G118000/TraesCS2D02G127200/TraesCS2D02G289200/TraesCS7D02G553600/TraesCS6A02G218500/TraesCS1A02G196500/TraesCS1A02G165700/TraesCS1D02G242600/TraesCS1D02G175000/TraesCS1D02G200000	21
GO:0009501	CC	GO:0009501	amyloplast	12/1670	53/32121	1.3697e-05	0.000305899	0.00029028	TraesCS7A02G549100/TraesCS7A02G120300/TraesCS5B02G400000/TraesCS5B02G484700/TraesCS5A02G472000/TraesCS1B02G257400/TraesCS4B02G269400/TraesCS7D02G117800/TraesCS1A02G246800/TraesCS5D02G404500/TraesCS1D02G246100/TraesCS1D02G427400	12
GO:0031969	CC	GO:0031969	chloroplast membrane	33/1670	296/32121	3.36626e-05	0.000704811	0.000668823	TraesCS2B02G307600/TraesCS2B02G118100/TraesCS2B02G146200/TraesCS2A02G291200/TraesCS2A02G436100/TraesCS2A02G237200/TraesCS2A02G124400/TraesCS3A02G472400/TraesCS3A02G344000/TraesCS7B02G443400/TraesCS4A02G184500/TraesCS4A02G311300/TraesCS4A02G122200/TraesCS4A02G320500/TraesCS7A02G362300/TraesCS6B02G468300/TraesCS5A02G114600/TraesCS1B02G182400/TraesCS1B02G211100/TraesCS4B02G003000/TraesCS2D02G236100/…	33
GO:0009543	CC	GO:0009543	chloroplast thylakoid lumen	11/1670	50/32121	4.14713e-05	0.00075909	0.000720331	TraesCS7A02G266500/TraesCS5B02G030700/TraesCS5B02G093100/TraesCS5B02G391300/TraesCS5A02G031100/TraesCS5A02G386400/TraesCS5A02G087200/TraesCS7D02G268300/TraesCS6A02G206600/TraesCS5D02G039300/TraesCS5D02G396200	11
GO:0031978	CC	GO:0031978	plastid thylakoid lumen	11/1670	50/32121	4.14713e-05	0.00075909	0.000720331	TraesCS7A02G266500/TraesCS5B02G030700/TraesCS5B02G093100/TraesCS5B02G391300/TraesCS5A02G031100/TraesCS5A02G386400/TraesCS5A02G087200/TraesCS7D02G268300/TraesCS6A02G206600/TraesCS5D02G039300/TraesCS5D02G396200	11
GO:0009547	CC	GO:0009547	plastid ribosome	12/1670	59/32121	4.30529e-05	0.00075909	0.000720331	TraesCS4A02G065400/TraesCS4A02G091100/TraesCS6B02G450500/TraesCS5B02G409400/TraesCS5A02G404500/TraesCS4B02G242800/TraesCS4B02G213600/TraesCS6A02G406500/TraesCS5D02G414600/TraesCS4D02G242400/TraesCS4D02G214300/TraesCS6D02G390000	12
GO:0009654	CC	GO:0009654	photosystem II oxygen evolving complex	6/1670	21/32121	0.000540143	0.00904739	0.00858543	TraesCS2B02G342000/TraesCS2A02G344400/TraesCS5B02G471700/TraesCS5A02G461500/TraesCS2D02G322700/TraesCS5D02G474200	6
GO:0009513	CC	GO:0009513	etioplast	5/1670	16/32121	0.00101829	0.0162442	0.0154147	TraesCS4A02G320500/TraesCS6B02G468300/TraesCS1B02G257400/TraesCS1A02G246800/TraesCS1D02G246100	5
GO:0009521	CC	GO:0009521	photosystem	7/1670	33/32121	0.00131389	0.020007	0.0189854	TraesCS2B02G342000/TraesCS2B02G256300/TraesCS2A02G344400/TraesCS5B02G471700/TraesCS5A02G461500/TraesCS2D02G322700/TraesCS5D02G474200	7
GO:0009523	CC	GO:0009523	photosystem II	6/1670	27/32121	0.00225464	0.0328393	0.0311625	TraesCS2B02G342000/TraesCS2A02G344400/TraesCS5B02G471700/TraesCS5A02G461500/TraesCS2D02G322700/TraesCS5D02G474200	6
GO:0005527	MF	GO:0005527	macrolide binding	16/1336	38/27209	8.34169e-12	3.11562e-09	2.76593e-09	TraesCS2B02G067100/TraesCS2B02G067200/TraesCS2A02G053200/TraesCS7B02G388800/TraesCS4A02G270400/TraesCS7A02G485300/TraesCS6B02G066300/TraesCS6B02G331700/TraesCS4B02G043700/TraesCS2D02G053400/TraesCS7D02G472600/TraesCS6A02G302500/TraesCS6A02G050000/TraesCS4D02G041200/TraesCSU02G108900/TraesCS6D02G282000	16
GO:0005528	MF	GO:0005528	FK506 binding	16/1336	38/27209	8.34169e-12	3.11562e-09	2.76593e-09	TraesCS2B02G067100/TraesCS2B02G067200/TraesCS2A02G053200/TraesCS7B02G388800/TraesCS4A02G270400/TraesCS7A02G485300/TraesCS6B02G066300/TraesCS6B02G331700/TraesCS4B02G043700/TraesCS2D02G053400/TraesCS7D02G472600/TraesCS6A02G302500/TraesCS6A02G050000/TraesCS4D02G041200/TraesCSU02G108900/TraesCS6D02G282000	16
GO:0045156	MF	GO:0045156	electron transporter, transferring electrons within the cyclic electron transport pathway of photosynthesis activity	10/1336	13/27209	1.96933e-11	4.90364e-09	4.35326e-09	TraesCS2B02G342000/TraesCS2B02G395700/TraesCS2A02G378700/TraesCS2A02G344400/TraesCS5B02G471700/TraesCS5A02G461500/TraesCS2D02G322700/TraesCS2D02G374900/TraesCS6A02G206600/TraesCS5D02G474200	10
GO:0016667	MF	GO:0016667	oxidoreductase activity, acting on a sulfur group of donors	30/1336	154/27209	8.41358e-11	1.57124e-08	1.39488e-08	TraesCS3B02G577800/TraesCS2B02G611700/TraesCS2B02G070700/TraesCS2B02G154700/TraesCS2B02G118100/TraesCS2B02G588600/TraesCS2A02G058700/TraesCS2A02G225200/TraesCS2A02G132200/TraesCS2A02G540200/TraesCS7B02G095600/TraesCS7B02G247500/TraesCS4A02G240000/TraesCS7A02G190700/TraesCS6B02G353700/TraesCS6B02G409800/TraesCS4B02G074900/TraesCS2D02G057900/TraesCS2D02G541900/TraesCS2D02G559200/TraesCS7D02G191700/…	30
GO:0015036	MF	GO:0015036	disulfide oxidoreductase activity	25/1336	112/27209	1.49453e-10	2.23282e-08	1.98221e-08	TraesCS3B02G577800/TraesCS2B02G611700/TraesCS2B02G070700/TraesCS2B02G154700/TraesCS2B02G588600/TraesCS2A02G058700/TraesCS2A02G132200/TraesCS2A02G540200/TraesCS7B02G095600/TraesCS4A02G240000/TraesCS7A02G190700/TraesCS6B02G353700/TraesCS6B02G409800/TraesCS4B02G074900/TraesCS2D02G057900/TraesCS2D02G541900/TraesCS2D02G559200/TraesCS7D02G191700/TraesCS6A02G372100/TraesCS6A02G323100/TraesCS3D02G516800/…	25
GO:0016671	MF	GO:0016671	oxidoreductase activity, acting on a sulfur group of donors, disulfide as acceptor	21/1336	85/27209	5.95773e-10	7.41737e-08	6.58486e-08	TraesCS3B02G577800/TraesCS2B02G611700/TraesCS2B02G154700/TraesCS2B02G118100/TraesCS2B02G588600/TraesCS2A02G225200/TraesCS2A02G132200/TraesCS7B02G247500/TraesCS4A02G240000/TraesCS6B02G353700/TraesCS6B02G409800/TraesCS4B02G074900/TraesCS2D02G559200/TraesCS7D02G343600/TraesCS6A02G372100/TraesCS6A02G323100/TraesCS3D02G516800/TraesCS4D02G073500/TraesCS1D02G129500/TraesCS6D02G356100/TraesCS6D02G302900	21
GO:0015035	MF	GO:0015035	protein-disulfide reductase activity	22/1336	107/27209	9.50897e-09	1.01474e-06	9.0085e-07	TraesCS3B02G577800/TraesCS2B02G611700/TraesCS2B02G070700/TraesCS2B02G154700/TraesCS2B02G588600/TraesCS2A02G058700/TraesCS2A02G132200/TraesCS2A02G540200/TraesCS4A02G240000/TraesCS6B02G353700/TraesCS6B02G409800/TraesCS4B02G074900/TraesCS2D02G057900/TraesCS2D02G541900/TraesCS2D02G559200/TraesCS6A02G372100/TraesCS6A02G323100/TraesCS3D02G516800/TraesCS3D02G320500/TraesCS4D02G073500/TraesCS6D02G356100/…	22
GO:0047134	MF	GO:0047134	protein-disulfide reductase (NAD(P)) activity	20/1336	92/27209	1.63469e-08	1.52639e-06	1.35507e-06	TraesCS3B02G577800/TraesCS2B02G611700/TraesCS2B02G070700/TraesCS2B02G154700/TraesCS2B02G588600/TraesCS2A02G058700/TraesCS2A02G132200/TraesCS4A02G240000/TraesCS6B02G353700/TraesCS6B02G409800/TraesCS4B02G074900/TraesCS2D02G057900/TraesCS2D02G559200/TraesCS6A02G372100/TraesCS6A02G323100/TraesCS3D02G516800/TraesCS3D02G320500/TraesCS4D02G073500/TraesCS6D02G356100/TraesCS6D02G302900	20
GO:0016853	MF	GO:0016853	isomerase activity	51/1336	456/27209	4.19621e-08	3.48285e-06	3.09194e-06	TraesCS3B02G214600/TraesCS3B02G008100/TraesCS2B02G067100/TraesCS2B02G229400/TraesCS2B02G067200/TraesCS2B02G401400/TraesCS2A02G151800/TraesCS2A02G053200/TraesCS2A02G384200/TraesCS2A02G306500/TraesCS2A02G151900/TraesCS3A02G005900/TraesCS3A02G184800/TraesCS7B02G388800/TraesCS7B02G451500/TraesCS4A02G270400/TraesCS7A02G534400/TraesCS7A02G485300/TraesCS7A02G337000/TraesCS6B02G066300/TraesCS6B02G331700/…	51
GO:0016668	MF	GO:0016668	oxidoreductase activity, acting on a sulfur group of donors, NAD(P) as acceptor	20/1336	98/27209	5.05746e-08	3.77792e-06	3.35389e-06	TraesCS3B02G577800/TraesCS2B02G611700/TraesCS2B02G070700/TraesCS2B02G154700/TraesCS2B02G588600/TraesCS2A02G058700/TraesCS2A02G132200/TraesCS4A02G240000/TraesCS6B02G353700/TraesCS6B02G409800/TraesCS4B02G074900/TraesCS2D02G057900/TraesCS2D02G559200/TraesCS6A02G372100/TraesCS6A02G323100/TraesCS3D02G516800/TraesCS3D02G320500/TraesCS4D02G073500/TraesCS6D02G356100/TraesCS6D02G302900	20
GO:0003755	MF	GO:0003755	peptidyl-prolyl cis-trans isomerase activity	21/1336	109/27209	6.76674e-08	4.59523e-06	4.07947e-06	TraesCS3B02G008100/TraesCS2B02G067100/TraesCS2B02G229400/TraesCS2B02G067200/TraesCS2A02G053200/TraesCS3A02G005900/TraesCS7B02G388800/TraesCS4A02G270400/TraesCS7A02G485300/TraesCS6B02G066300/TraesCS6B02G331700/TraesCS4B02G043700/TraesCS2D02G208600/TraesCS2D02G053400/TraesCS7D02G472600/TraesCS6A02G302500/TraesCS6A02G050000/TraesCS3D02G004600/TraesCS4D02G041200/TraesCSU02G108900/TraesCS6D02G282000	21
GO:0042132	MF	GO:0042132	fructose 1,6-bisphosphate 1-phosphatase activity	8/1336	14/27209	7.62402e-08	4.67602e-06	4.15119e-06	TraesCS3B02G410400/TraesCS3B02G398300/TraesCS3A02G377600/TraesCS3A02G367000/TraesCS4A02G093100/TraesCS4B02G211400/TraesCS3D02G359900/TraesCS3D02G370700	8
GO:0004791	MF	GO:0004791	thioredoxin-disulfide reductase activity	17/1336	74/27209	8.13765e-08	4.67602e-06	4.15119e-06	TraesCS3B02G577800/TraesCS2B02G611700/TraesCS2B02G154700/TraesCS2B02G588600/TraesCS2A02G132200/TraesCS4A02G240000/TraesCS6B02G353700/TraesCS6B02G409800/TraesCS4B02G074900/TraesCS2D02G559200/TraesCS6A02G372100/TraesCS6A02G323100/TraesCS3D02G516800/TraesCS3D02G320500/TraesCS4D02G073500/TraesCS6D02G356100/TraesCS6D02G302900	17
GO:0003727	MF	GO:0003727	single-stranded RNA binding	27/1336	174/27209	1.14011e-07	6.08332e-06	5.40054e-06	TraesCS3B02G339200/TraesCS3B02G153100/TraesCS2B02G267000/TraesCS2B02G181600/TraesCS2B02G238300/TraesCS2A02G213508/TraesCS2A02G255200/TraesCS2A02G156100/TraesCS7B02G390100/TraesCS4A02G091100/TraesCS4A02G122200/TraesCS6B02G332800/TraesCS5A02G083300/TraesCS1B02G265700/TraesCS4B02G213600/TraesCS2D02G161900/TraesCS2D02G255600/TraesCS6A02G201500/TraesCS6A02G374200/TraesCS6A02G204400/TraesCS3D02G304800/…	27
GO:0016859	MF	GO:0016859	cis-trans isomerase activity	22/1336	130/27209	3.61932e-07	1.80242e-05	1.60012e-05	TraesCS3B02G008100/TraesCS2B02G067100/TraesCS2B02G229400/TraesCS2B02G067200/TraesCS2A02G053200/TraesCS3A02G005900/TraesCS7B02G388800/TraesCS4A02G270400/TraesCS7A02G485300/TraesCS6B02G066300/TraesCS6B02G331700/TraesCS4B02G043700/TraesCS2D02G208600/TraesCS2D02G053400/TraesCS7D02G472600/TraesCS6A02G302500/TraesCS6A02G050000/TraesCS3D02G004600/TraesCS5D02G042000/TraesCS4D02G041200/TraesCSU02G108900/T…	22
GO:0050308	MF	GO:0050308	sugar-phosphatase activity	9/1336	30/27209	9.04961e-06	0.000400552	0.000355594	TraesCS3B02G410400/TraesCS3B02G398300/TraesCS3A02G377600/TraesCS3A02G367000/TraesCS4A02G093100/TraesCS4B02G211400/TraesCS3D02G277700/TraesCS3D02G359900/TraesCS3D02G370700	9
GO:0140101	MF	GO:0140101	catalytic activity, acting on a tRNA	36/1336	334/27209	9.11563e-06	0.000400552	0.000355594	TraesCS3B02G047900/TraesCS2B02G279400/TraesCS2B02G208800/TraesCS2B02G255900/TraesCS2A02G182300/TraesCS2A02G231500/TraesCS3A02G023800/TraesCS7B02G103200/TraesCS7B02G486700/TraesCS4A02G051900/TraesCS7A02G560300/TraesCS7A02G237000/TraesCS6B02G310700/TraesCS5B02G359900/TraesCS5B02G042800/TraesCS5B02G102600/TraesCS5A02G096700/TraesCS5A02G545100/TraesCS5A02G357400/TraesCS1B02G233200/TraesCS4B02G223900/…	36
GO:0004176	MF	GO:0004176	ATP-dependent peptidase activity	9/1336	31/27209	1.21973e-05	0.000506187	0.000449373	TraesCS2B02G347700/TraesCS3A02G222300/TraesCS7B02G373000/TraesCS7B02G471600/TraesCS7A02G547500/TraesCS7A02G471000/TraesCS2D02G328700/TraesCS7D02G458400/TraesCS3D02G230100	9
GO:0062105	MF	GO:0062105	RNA 2'-O-methyltransferase activity	7/1336	18/27209	1.33638e-05	0.000525408	0.000466437	TraesCS3B02G310400/TraesCS2B02G208800/TraesCS2A02G182300/TraesCS5A02G545100/TraesCS2D02G190000/TraesCS3D02G276500/TraesCSU02G128900	7
GO:0051537	MF	GO:0051537	2 iron, 2 sulfur cluster binding	8/1336	26/27209	2.33715e-05	0.000872924	0.000774949	TraesCS4A02G297900/TraesCS7A02G325500/TraesCS6B02G224200/TraesCS4B02G015800/TraesCS7D02G322000/TraesCS7D02G322100/TraesCS6A02G199600/TraesCS6D02G184100	8
GO:0016651	MF	GO:0016651	oxidoreductase activity, acting on NAD(P)H	32/1336	302/27209	3.91918e-05	0.00139411	0.00123764	TraesCS3B02G577800/TraesCS2B02G611700/TraesCS2B02G306800/TraesCS2B02G070700/TraesCS2B02G154700/TraesCS2B02G588600/TraesCS2A02G058700/TraesCS2A02G290300/TraesCS2A02G132200/TraesCS7B02G197000/TraesCS4A02G240000/TraesCS6B02G353700/TraesCS6B02G409800/TraesCS5A02G498500/TraesCS1B02G363100/TraesCS4B02G074900/TraesCS4B02G010500/TraesCS4B02G326400/TraesCS2D02G288200/TraesCS2D02G057900/TraesCS2D02G559200/…	32
GO:0008237	MF	GO:0008237	metallopeptidase activity	19/1336	138/27209	4.65576e-05	0.00153532	0.001363	TraesCS3B02G425400/TraesCS2B02G347700/TraesCS2B02G146200/TraesCS2A02G124400/TraesCS3A02G222300/TraesCS7B02G373000/TraesCS7B02G471600/TraesCS7A02G547500/TraesCS7A02G471000/TraesCS6B02G242800/TraesCS5B02G431300/TraesCS5A02G429300/TraesCS2D02G127200/TraesCS2D02G328700/TraesCS7D02G458400/TraesCS3D02G230100/TraesCS5D02G437500/TraesCSU02G121600/TraesCS6D02G195400	19
GO:0016987	MF	GO:0016987	sigma factor activity	6/1336	15/27209	4.72722e-05	0.00153532	0.001363	TraesCS7B02G184800/TraesCS4A02G095200/TraesCS4A02G157100/TraesCS4B02G209300/TraesCS7D02G292000/TraesCS4D02G210000	6
GO:0004812	MF	GO:0004812	aminoacyl-tRNA ligase activity	23/1336	189/27209	5.7633e-05	0.00172207	0.00152879	TraesCS2B02G255900/TraesCS2A02G231500/TraesCS3A02G023800/TraesCS7B02G103200/TraesCS4A02G051900/TraesCS7A02G237000/TraesCS6B02G310700/TraesCS5B02G359900/TraesCS5B02G042800/TraesCS5B02G102600/TraesCS5A02G096700/TraesCS5A02G357400/TraesCS1B02G233200/TraesCS4B02G252400/TraesCS7D02G007800/TraesCS7D02G199300/TraesCS6A02G282300/TraesCS1A02G219900/TraesCS5D02G109400/TraesCS5D02G366500/TraesCS4D02G252700/…	23
GO:0016875	MF	GO:0016875	ligase activity, forming carbon-oxygen bonds	23/1336	189/27209	5.7633e-05	0.00172207	0.00152879	TraesCS2B02G255900/TraesCS2A02G231500/TraesCS3A02G023800/TraesCS7B02G103200/TraesCS4A02G051900/TraesCS7A02G237000/TraesCS6B02G310700/TraesCS5B02G359900/TraesCS5B02G042800/TraesCS5B02G102600/TraesCS5A02G096700/TraesCS5A02G357400/TraesCS1B02G233200/TraesCS4B02G252400/TraesCS7D02G007800/TraesCS7D02G199300/TraesCS6A02G282300/TraesCS1A02G219900/TraesCS5D02G109400/TraesCS5D02G366500/TraesCS4D02G252700/…	23
GO:0008483	MF	GO:0008483	transaminase activity	16/1336	114/27209	0.000143369	0.00396654	0.00352134	TraesCS2B02G280600/TraesCS2A02G261600/TraesCS7A02G353500/TraesCS5B02G189100/TraesCS5A02G193800/TraesCS1B02G300600/TraesCS1B02G176400/TraesCS2D02G262400/TraesCS7D02G342400/TraesCS7D02G369300/TraesCS6A02G018600/TraesCS1A02G291200/TraesCS5D02G196200/TraesCS4D02G126400/TraesCS1D02G157400/TraesCS1D02G074600	16
GO:0016769	MF	GO:0016769	transferase activity, transferring nitrogenous groups	16/1336	114/27209	0.000143369	0.00396654	0.00352134	TraesCS2B02G280600/TraesCS2A02G261600/TraesCS7A02G353500/TraesCS5B02G189100/TraesCS5A02G193800/TraesCS1B02G300600/TraesCS1B02G176400/TraesCS2D02G262400/TraesCS7D02G342400/TraesCS7D02G369300/TraesCS6A02G018600/TraesCS1A02G291200/TraesCS5D02G196200/TraesCS4D02G126400/TraesCS1D02G157400/TraesCS1D02G074600	16
GO:0016627	MF	GO:0016627	oxidoreductase activity, acting on the CH-CH group of donors	20/1336	168/27209	0.000229916	0.00613384	0.00544538	TraesCS2B02G269300/TraesCS2B02G253100/TraesCS2A02G113600/TraesCS3A02G506500/TraesCS3A02G506400/TraesCS3A02G508600/TraesCS7B02G311600/TraesCS4A02G069000/TraesCS4A02G004900/TraesCS6B02G433000/TraesCS5B02G049800/TraesCS5A02G045700/TraesCS4B02G226100/TraesCS4B02G300100/TraesCS2D02G085800/TraesCS2D02G236500/TraesCS3D02G223500/TraesCS5D02G055700/TraesCS4D02G226800/TraesCS4D02G299000	20
GO:0016423	MF	GO:0016423	tRNA (guanine) methyltransferase activity	5/1336	13/27209	0.000261788	0.0067433	0.00598644	TraesCS2B02G208800/TraesCS2A02G182300/TraesCS5A02G545100/TraesCS2D02G190000/TraesCSU02G128900	5
GO:0008649	MF	GO:0008649	rRNA methyltransferase activity	9/1336	45/27209	0.000288465	0.00695107	0.00617089	TraesCS3B02G310400/TraesCS4A02G255300/TraesCS5B02G251800/TraesCS5A02G545100/TraesCS5A02G253000/TraesCS2D02G231300/TraesCS3D02G276500/TraesCS5D02G260700/TraesCSU02G128900	9
GO:0140102	MF	GO:0140102	catalytic activity, acting on a rRNA	9/1336	45/27209	0.000288465	0.00695107	0.00617089	TraesCS3B02G310400/TraesCS4A02G255300/TraesCS5B02G251800/TraesCS5A02G545100/TraesCS5A02G253000/TraesCS2D02G231300/TraesCS3D02G276500/TraesCS5D02G260700/TraesCSU02G128900	9
GO:0004823	MF	GO:0004823	leucine-tRNA ligase activity	5/1336	14/27209	0.000390784	0.00912237	0.00809849	TraesCS3A02G023800/TraesCS5B02G042800/TraesCS1B02G233200/TraesCS1A02G219900/TraesCS1D02G221400	5
GO:0051536	MF	GO:0051536	iron-sulfur cluster binding	17/1336	145/27209	0.000782289	0.0171873	0.0152583	TraesCS3B02G322800/TraesCS3A02G288200/TraesCS7B02G094200/TraesCS4A02G297900/TraesCS7A02G327900/TraesCS7A02G325500/TraesCS6B02G224200/TraesCS5A02G110900/TraesCS4B02G015800/TraesCS7D02G322000/TraesCS7D02G322100/TraesCS6A02G199600/TraesCS3D02G288000/TraesCS5D02G123200/TraesCS4D02G283100/TraesCS6D02G184100/TraesCS6D02G005000	17
GO:0051540	MF	GO:0051540	metal cluster binding	17/1336	145/27209	0.000782289	0.0171873	0.0152583	TraesCS3B02G322800/TraesCS3A02G288200/TraesCS7B02G094200/TraesCS4A02G297900/TraesCS7A02G327900/TraesCS7A02G325500/TraesCS6B02G224200/TraesCS5A02G110900/TraesCS4B02G015800/TraesCS7D02G322000/TraesCS7D02G322100/TraesCS6A02G199600/TraesCS3D02G288000/TraesCS5D02G123200/TraesCS4D02G283100/TraesCS6D02G184100/TraesCS6D02G005000	17
GO:0008266	MF	GO:0008266	poly(U) RNA binding	6/1336	24/27209	0.000868887	0.0185445	0.0164631	TraesCS2B02G181600/TraesCS2A02G156100/TraesCS4A02G091100/TraesCS4B02G213600/TraesCS2D02G161900/TraesCS4D02G214300	6
GO:0008746	MF	GO:0008746	NAD(P)+ transhydrogenase activity	4/1336	10/27209	0.000957344	0.019328	0.0171587	TraesCS7B02G197000/TraesCS1B02G363100/TraesCS7D02G283900/TraesCSU02G135100	4
GO:0016652	MF	GO:0016652	oxidoreductase activity, acting on NAD(P)H, NAD(P) as acceptor	4/1336	10/27209	0.000957344	0.019328	0.0171587	TraesCS7B02G197000/TraesCS1B02G363100/TraesCS7D02G283900/TraesCSU02G135100	4
GO:0008173	MF	GO:0008173	RNA methyltransferase activity	14/1336	110/27209	0.000990915	0.0194793	0.017293	TraesCS3B02G310400/TraesCS2B02G208800/TraesCS2A02G182300/TraesCS7B02G165400/TraesCS4A02G255300/TraesCS5B02G251800/TraesCS5A02G545100/TraesCS5A02G253000/TraesCS2D02G231300/TraesCS2D02G190000/TraesCS7D02G267900/TraesCS3D02G276500/TraesCS5D02G260700/TraesCSU02G128900	14
GO:0016830	MF	GO:0016830	carbon-carbon lyase activity	22/1336	217/27209	0.00107467	0.020584	0.0182737	TraesCS3B02G254400/TraesCS3B02G041900/TraesCS3B02G268700/TraesCS3B02G042300/TraesCS3A02G240600/TraesCS3A02G224800/TraesCS3A02G517800/TraesCS3A02G041800/TraesCS4A02G136400/TraesCS4A02G102100/TraesCS5B02G115300/TraesCS5A02G108000/TraesCS5A02G440700/TraesCS1B02G294600/TraesCS4B02G202500/TraesCS7D02G385200/TraesCS3D02G038500/TraesCS3D02G241000/TraesCS1A02G285400/TraesCS5D02G122700/TraesCS4D02G203400/…	22
GO:0004819	MF	GO:0004819	glutamine-tRNA ligase activity	4/1336	11/27209	0.00144607	0.0270054	0.0239744	TraesCS5B02G042800/TraesCS1B02G233200/TraesCS1A02G219900/TraesCS1D02G221400	4
GO:0009055	MF	GO:0009055	electron transfer activity	16/1336	141/27209	0.00155736	0.0283743	0.0251897	TraesCS2B02G342000/TraesCS2B02G395700/TraesCS2A02G378700/TraesCS2A02G344400/TraesCS4A02G297900/TraesCS7A02G325500/TraesCS5B02G471700/TraesCS5A02G461500/TraesCS4B02G015800/TraesCS2D02G322700/TraesCS2D02G374900/TraesCS7D02G322000/TraesCS7D02G322100/TraesCS6A02G206600/TraesCS5D02G474200/TraesCS6D02G005000	16
GO:0004222	MF	GO:0004222	metalloendopeptidase activity	9/1336	57/27209	0.00172841	0.0307411	0.0272908	TraesCS3B02G425400/TraesCS2B02G146200/TraesCS2A02G124400/TraesCS6B02G242800/TraesCS5B02G431300/TraesCS5A02G429300/TraesCS2D02G127200/TraesCS5D02G437500/TraesCS6D02G195400	9
GO:0019904	MF	GO:0019904	protein domain specific binding	19/1336	184/27209	0.00184227	0.0320041	0.028412	TraesCS2B02G256300/TraesCS2B02G213000/TraesCS2A02G193800/TraesCS3A02G027900/TraesCS5B02G560400/TraesCS5A02G498700/TraesCS1B02G253500/TraesCS4B02G326700/TraesCS2D02G279300/TraesCS2D02G194000/TraesCS2D02G160400/TraesCS7D02G325600/TraesCS6A02G130900/TraesCS1A02G241900/TraesCS1A02G214600/TraesCS4D02G323400/TraesCS1D02G126800/TraesCS1D02G217600/TraesCS6D02G120800	19
GO:0019842	MF	GO:0019842	vitamin binding	12/1336	97/27209	0.00281988	0.0478739	0.0425006	TraesCS3B02G397900/TraesCS3B02G398000/TraesCS3A02G366400/TraesCS3A02G338600/TraesCS5B02G102000/TraesCS5B02G400000/TraesCS5A02G096100/TraesCS3D02G359200/TraesCS3D02G332100/TraesCS5D02G404500/TraesCS5D02G108700/TraesCS1D02G074600	12
GO:0030060	MF	GO:0030060	L-malate dehydrogenase activity	4/1336	13/27209	0.00289556	0.0480663	0.0426714	TraesCS7B02G197000/TraesCS1B02G363100/TraesCS7D02G283900/TraesCSU02G135100	4

## Sheet: wgcnadf_brown
GO	ONTOLOGY	ID	Description	GeneRatio	BgRatio	pvalue	p.adjust	qvalue	geneID	Count
GO:0016073	BP	GO:0016073	snRNA metabolic process	12/950	59/31495	1.60753e-07	0.000380181	0.000358056	TraesCS2B02G181700/TraesCS2B02G177000/TraesCS4A02G322500/TraesCS7A02G266900/TraesCS7A02G457300/TraesCS4B02G104800/TraesCS2D02G156900/TraesCS2D02G157000/TraesCS7D02G268000/TraesCS6A02G289600/TraesCS1A02G389600/TraesCS1D02G397700	12
GO:1902600	BP	GO:1902600	proton transmembrane transport	28/950	328/31495	9.31929e-07	0.00110201	0.00103787	TraesCS3A02G458200/TraesCS7B02G456900/TraesCS7B02G033600/TraesCS4A02G066200/TraesCS4A02G282900/TraesCS4A02G390700/TraesCS7A02G098200/TraesCS6B02G384700/TraesCS5B02G052700/TraesCS5B02G033600/TraesCS5B02G355700/TraesCS5B02G039100/TraesCS5A02G020000/TraesCS5A02G033400/TraesCS5A02G353300/TraesCS1B02G232900/TraesCS4B02G243500/TraesCS7D02G086100/TraesCS6A02G263500/TraesCS3D02G451000/TraesCS5D02G041700/…	28
GO:0009141	BP	GO:0009141	nucleoside triphosphate metabolic process	30/950	377/31495	1.66564e-06	0.00131308	0.00123667	TraesCS3B02G138700/TraesCS2B02G264300/TraesCS2A02G342900/TraesCS3A02G239300/TraesCS3A02G391500/TraesCS3A02G458200/TraesCS3A02G020300/TraesCS7B02G456900/TraesCS7B02G119100/TraesCS7B02G178600/TraesCS7B02G033600/TraesCS4A02G390700/TraesCS7A02G098200/TraesCS7A02G098600/TraesCS6B02G234500/TraesCS5B02G052700/TraesCS5B02G013800/TraesCS5A02G020000/TraesCS1B02G458800/TraesCS1B02G441900/TraesCS7D02G086100/…	30
GO:0010431	BP	GO:0010431	seed maturation	15/950	123/31495	4.71661e-06	0.00223515	0.00210508	TraesCS3B02G376400/TraesCS3A02G239300/TraesCS3A02G469800/TraesCS4A02G140000/TraesCS4A02G295300/TraesCS5B02G033600/TraesCS5B02G429500/TraesCS5B02G355700/TraesCS5A02G033400/TraesCS5A02G353300/TraesCS4B02G167500/TraesCS3D02G465100/TraesCS5D02G041700/TraesCS5D02G360400/TraesCS4D02G016600	15
GO:0031126	BP	GO:0031126	sno(s)RNA 3'-end processing	8/950	33/31495	4.72548e-06	0.00223515	0.00210508	TraesCS2B02G181700/TraesCS2B02G177000/TraesCS4A02G322500/TraesCS4B02G104800/TraesCS2D02G156900/TraesCS2D02G157000/TraesCS1A02G389600/TraesCS1D02G397700	8
GO:0080113	BP	GO:0080113	regulation of seed growth	9/950	45/31495	6.6458e-06	0.00261955	0.00246711	TraesCS2B02G277300/TraesCS3A02G526600/TraesCS5A02G401600/TraesCS1B02G100400/TraesCS2D02G259200/TraesCS3D02G531900/TraesCS1A02G083000/TraesCS5D02G081000/TraesCS1D02G084200	9
GO:0040031	BP	GO:0040031	snRNA modification	6/950	18/31495	1.0084e-05	0.00340697	0.0032087	TraesCS2B02G177000/TraesCS7A02G266900/TraesCS2D02G156900/TraesCS2D02G157000/TraesCS7D02G268000/TraesCS6A02G289600	6
GO:0080112	BP	GO:0080112	seed growth	9/950	48/31495	1.15993e-05	0.00342905	0.0032295	TraesCS2B02G277300/TraesCS3A02G526600/TraesCS5A02G401600/TraesCS1B02G100400/TraesCS2D02G259200/TraesCS3D02G531900/TraesCS1A02G083000/TraesCS5D02G081000/TraesCS1D02G084200	9
GO:0015994	BP	GO:0015994	chlorophyll metabolic process	20/950	228/31495	2.18566e-05	0.00574342	0.00540918	TraesCS3B02G119400/TraesCS3B02G574300/TraesCS2B02G150300/TraesCS2A02G410100/TraesCS3A02G101900/TraesCS3A02G506200/TraesCS4A02G261200/TraesCS4A02G130600/TraesCS1B02G432400/TraesCS1B02G252900/TraesCS2D02G407500/TraesCS2D02G407300/TraesCS6A02G258500/TraesCS3D02G103900/TraesCS1A02G173100/TraesCS1A02G403000/TraesCS4D02G176000/TraesCS1D02G165600/TraesCS1D02G241000/TraesCS6D02G239700	20
GO:0043144	BP	GO:0043144	sno(s)RNA processing	8/950	41/31495	2.62671e-05	0.00621216	0.00585065	TraesCS2B02G181700/TraesCS2B02G177000/TraesCS4A02G322500/TraesCS4B02G104800/TraesCS2D02G156900/TraesCS2D02G157000/TraesCS1A02G389600/TraesCS1D02G397700	8
GO:0010231	BP	GO:0010231	maintenance of seed dormancy	6/950	22/31495	3.65502e-05	0.00720343	0.00678422	TraesCS5B02G033600/TraesCS5B02G355700/TraesCS5A02G033400/TraesCS5A02G353300/TraesCS5D02G041700/TraesCS5D02G360400	6
GO:0097437	BP	GO:0097437	maintenance of dormancy	6/950	22/31495	3.65502e-05	0.00720343	0.00678422	TraesCS5B02G033600/TraesCS5B02G355700/TraesCS5A02G033400/TraesCS5A02G353300/TraesCS5D02G041700/TraesCS5D02G360400	6
GO:0010088	BP	GO:0010088	phloem development	8/950	44/31495	4.49808e-05	0.00767678	0.00723003	TraesCS2B02G515800/TraesCS2B02G277300/TraesCS6B02G296300/TraesCS5A02G401600/TraesCS2D02G259200/TraesCS5D02G081000/TraesCS1D02G305200/TraesCS6D02G245900	8
GO:0046034	BP	GO:0046034	ATP metabolic process	23/950	300/31495	4.69893e-05	0.00767678	0.00723003	TraesCS2B02G264300/TraesCS3A02G239300/TraesCS3A02G391500/TraesCS3A02G458200/TraesCS3A02G020300/TraesCS7B02G456900/TraesCS7B02G178600/TraesCS7B02G033600/TraesCS4A02G390700/TraesCS7A02G098200/TraesCS7A02G098600/TraesCS6B02G234500/TraesCS5B02G052700/TraesCS5A02G020000/TraesCS1B02G458800/TraesCS7D02G086100/TraesCS7D02G553100/TraesCS3D02G451000/TraesCS3D02G020300/TraesCS3D02G026400/TraesCS5D02G101400/…	23
GO:0009199	BP	GO:0009199	ribonucleoside triphosphate metabolic process	24/950	323/31495	5.3384e-05	0.00767678	0.00723003	TraesCS2B02G264300/TraesCS3A02G239300/TraesCS3A02G391500/TraesCS3A02G458200/TraesCS3A02G020300/TraesCS7B02G456900/TraesCS7B02G178600/TraesCS7B02G033600/TraesCS4A02G390700/TraesCS7A02G098200/TraesCS7A02G098600/TraesCS6B02G234500/TraesCS5B02G052700/TraesCS5A02G020000/TraesCS1B02G458800/TraesCS1B02G441900/TraesCS7D02G086100/TraesCS7D02G553100/TraesCS3D02G451000/TraesCS3D02G020300/TraesCS3D02G026400/…	24
GO:0010162	BP	GO:0010162	seed dormancy process	11/950	86/31495	5.5182e-05	0.00767678	0.00723003	TraesCS3B02G376400/TraesCS3A02G469800/TraesCS4A02G295300/TraesCS5B02G033600/TraesCS5B02G355700/TraesCS5A02G033400/TraesCS5A02G353300/TraesCS3D02G465100/TraesCS5D02G041700/TraesCS5D02G360400/TraesCS4D02G016600	11
GO:0022611	BP	GO:0022611	dormancy process	11/950	86/31495	5.5182e-05	0.00767678	0.00723003	TraesCS3B02G376400/TraesCS3A02G469800/TraesCS4A02G295300/TraesCS5B02G033600/TraesCS5B02G355700/TraesCS5A02G033400/TraesCS5A02G353300/TraesCS3D02G465100/TraesCS5D02G041700/TraesCS5D02G360400/TraesCS4D02G016600	11
GO:0009123	BP	GO:0009123	nucleoside monophosphate metabolic process	27/950	391/31495	6.62835e-05	0.00830614	0.00782277	TraesCS2B02G264300/TraesCS2A02G318700/TraesCS3A02G239300/TraesCS3A02G391500/TraesCS3A02G458200/TraesCS3A02G020300/TraesCS7B02G456900/TraesCS7B02G119100/TraesCS7B02G178600/TraesCS7B02G033600/TraesCS4A02G390700/TraesCS7A02G098200/TraesCS7A02G098600/TraesCS6B02G234500/TraesCS5B02G052700/TraesCS5B02G013800/TraesCS5A02G020000/TraesCS1B02G458800/TraesCS7D02G086100/TraesCS7D02G553100/TraesCS3D02G451000/…	27
GO:0009126	BP	GO:0009126	purine nucleoside monophosphate metabolic process	23/950	308/31495	7.02422e-05	0.00830614	0.00782277	TraesCS2B02G264300/TraesCS3A02G239300/TraesCS3A02G391500/TraesCS3A02G458200/TraesCS3A02G020300/TraesCS7B02G456900/TraesCS7B02G178600/TraesCS7B02G033600/TraesCS4A02G390700/TraesCS7A02G098200/TraesCS7A02G098600/TraesCS6B02G234500/TraesCS5B02G052700/TraesCS5A02G020000/TraesCS1B02G458800/TraesCS7D02G086100/TraesCS7D02G553100/TraesCS3D02G451000/TraesCS3D02G020300/TraesCS3D02G026400/TraesCS5D02G101400/…	23
GO:0009167	BP	GO:0009167	purine ribonucleoside monophosphate metabolic process	23/950	308/31495	7.02422e-05	0.00830614	0.00782277	TraesCS2B02G264300/TraesCS3A02G239300/TraesCS3A02G391500/TraesCS3A02G458200/TraesCS3A02G020300/TraesCS7B02G456900/TraesCS7B02G178600/TraesCS7B02G033600/TraesCS4A02G390700/TraesCS7A02G098200/TraesCS7A02G098600/TraesCS6B02G234500/TraesCS5B02G052700/TraesCS5A02G020000/TraesCS1B02G458800/TraesCS7D02G086100/TraesCS7D02G553100/TraesCS3D02G451000/TraesCS3D02G020300/TraesCS3D02G026400/TraesCS5D02G101400/…	23
GO:0009144	BP	GO:0009144	purine nucleoside triphosphate metabolic process	23/950	311/31495	8.13196e-05	0.00865162	0.00814814	TraesCS2B02G264300/TraesCS3A02G239300/TraesCS3A02G391500/TraesCS3A02G458200/TraesCS3A02G020300/TraesCS7B02G456900/TraesCS7B02G178600/TraesCS7B02G033600/TraesCS4A02G390700/TraesCS7A02G098200/TraesCS7A02G098600/TraesCS6B02G234500/TraesCS5B02G052700/TraesCS5A02G020000/TraesCS1B02G458800/TraesCS7D02G086100/TraesCS7D02G553100/TraesCS3D02G451000/TraesCS3D02G020300/TraesCS3D02G026400/TraesCS5D02G101400/…	23
GO:0009205	BP	GO:0009205	purine ribonucleoside triphosphate metabolic process	23/950	311/31495	8.13196e-05	0.00865162	0.00814814	TraesCS2B02G264300/TraesCS3A02G239300/TraesCS3A02G391500/TraesCS3A02G458200/TraesCS3A02G020300/TraesCS7B02G456900/TraesCS7B02G178600/TraesCS7B02G033600/TraesCS4A02G390700/TraesCS7A02G098200/TraesCS7A02G098600/TraesCS6B02G234500/TraesCS5B02G052700/TraesCS5A02G020000/TraesCS1B02G458800/TraesCS7D02G086100/TraesCS7D02G553100/TraesCS3D02G451000/TraesCS3D02G020300/TraesCS3D02G026400/TraesCS5D02G101400/…	23
GO:0042773	BP	GO:0042773	ATP synthesis coupled electron transport	11/950	90/31495	8.41384e-05	0.00865162	0.00814814	TraesCS2B02G264300/TraesCS3A02G458200/TraesCS4A02G390700/TraesCS7A02G098600/TraesCS6B02G234500/TraesCS1B02G458800/TraesCS7D02G086100/TraesCS7D02G553100/TraesCS3D02G451000/TraesCS3D02G020300/TraesCS5D02G101400	11
GO:0009142	BP	GO:0009142	nucleoside triphosphate biosynthetic process	20/950	253/31495	9.44769e-05	0.00926451	0.00872536	TraesCS3B02G138700/TraesCS2A02G342900/TraesCS3A02G239300/TraesCS3A02G391500/TraesCS3A02G458200/TraesCS3A02G020300/TraesCS7B02G456900/TraesCS7B02G178600/TraesCS7B02G033600/TraesCS4A02G390700/TraesCS7A02G098200/TraesCS5B02G052700/TraesCS5A02G020000/TraesCS1B02G441900/TraesCS7D02G086100/TraesCS3D02G451000/TraesCS3D02G026400/TraesCS5D02G335400/TraesCS4D02G137900/TraesCS1D02G196200	20
GO:0034475	BP	GO:0034475	U4 snRNA 3'-end processing	6/950	26/31495	0.000101731	0.00926451	0.00872536	TraesCS2B02G181700/TraesCS4A02G322500/TraesCS7A02G457300/TraesCS4B02G104800/TraesCS1A02G389600/TraesCS1D02G397700	6
GO:0043628	BP	GO:0043628	small regulatory ncRNA 3'-end processing	10/950	77/31495	0.000104802	0.00926451	0.00872536	TraesCS2B02G181700/TraesCS2B02G177000/TraesCS4A02G322500/TraesCS7A02G457300/TraesCS7A02G010800/TraesCS4B02G104800/TraesCS2D02G156900/TraesCS2D02G157000/TraesCS1A02G389600/TraesCS1D02G397700	10
GO:0071051	BP	GO:0071051	polyadenylation-dependent snoRNA 3'-end processing	5/950	17/31495	0.000112995	0.00926451	0.00872536	TraesCS2B02G181700/TraesCS4A02G322500/TraesCS4B02G104800/TraesCS1A02G389600/TraesCS1D02G397700	5
GO:0015985	BP	GO:0015985	energy coupled proton transport, down electrochemical gradient	11/950	93/31495	0.000113603	0.00926451	0.00872536	TraesCS3A02G458200/TraesCS7B02G456900/TraesCS7B02G033600/TraesCS4A02G390700/TraesCS7A02G098200/TraesCS5B02G052700/TraesCS5A02G020000/TraesCS7D02G086100/TraesCS3D02G451000/TraesCS4D02G137900/TraesCS1D02G196200	11
GO:0015986	BP	GO:0015986	proton motive force-driven ATP synthesis	11/950	93/31495	0.000113603	0.00926451	0.00872536	TraesCS3A02G458200/TraesCS7B02G456900/TraesCS7B02G033600/TraesCS4A02G390700/TraesCS7A02G098200/TraesCS5B02G052700/TraesCS5A02G020000/TraesCS7D02G086100/TraesCS3D02G451000/TraesCS4D02G137900/TraesCS1D02G196200	11
GO:0071028	BP	GO:0071028	nuclear mRNA surveillance	7/950	38/31495	0.000123848	0.00976336	0.00919518	TraesCS2B02G181700/TraesCS4A02G322500/TraesCS7A02G457300/TraesCS4B02G104800/TraesCS1A02G389600/TraesCS1D02G397700/TraesCS1D02G138000	7
GO:0006119	BP	GO:0006119	oxidative phosphorylation	11/950	95/31495	0.000137788	0.0105119	0.00990018	TraesCS2B02G264300/TraesCS3A02G458200/TraesCS4A02G390700/TraesCS7A02G098600/TraesCS6B02G234500/TraesCS1B02G458800/TraesCS7D02G086100/TraesCS7D02G553100/TraesCS3D02G451000/TraesCS3D02G020300/TraesCS5D02G101400	11
GO:0010082	BP	GO:0010082	regulation of root meristem growth	7/950	39/31495	0.000147037	0.010867	0.0102346	TraesCS2B02G277300/TraesCS3A02G526600/TraesCS5B02G429500/TraesCS5A02G401600/TraesCS2D02G259200/TraesCS3D02G531900/TraesCS5D02G081000	7
GO:0016074	BP	GO:0016074	sno(s)RNA metabolic process	8/950	53/31495	0.000177092	0.0126916	0.011953	TraesCS2B02G181700/TraesCS2B02G177000/TraesCS4A02G322500/TraesCS4B02G104800/TraesCS2D02G156900/TraesCS2D02G157000/TraesCS1A02G389600/TraesCS1D02G397700	8
GO:0080050	BP	GO:0080050	regulation of seed development	11/950	99/31495	0.000199476	0.0138753	0.0130679	TraesCS2B02G277300/TraesCS3A02G526600/TraesCS5B02G429500/TraesCS5A02G401600/TraesCS1B02G100400/TraesCS2D02G259200/TraesCS3D02G531900/TraesCS1A02G083000/TraesCS5D02G400300/TraesCS5D02G081000/TraesCS1D02G084200	11
GO:0009161	BP	GO:0009161	ribonucleoside monophosphate metabolic process	23/950	332/31495	0.000213144	0.0144024	0.0135643	TraesCS2B02G264300/TraesCS3A02G239300/TraesCS3A02G391500/TraesCS3A02G458200/TraesCS3A02G020300/TraesCS7B02G456900/TraesCS7B02G178600/TraesCS7B02G033600/TraesCS4A02G390700/TraesCS7A02G098200/TraesCS7A02G098600/TraesCS6B02G234500/TraesCS5B02G052700/TraesCS5A02G020000/TraesCS1B02G458800/TraesCS7D02G086100/TraesCS7D02G553100/TraesCS3D02G451000/TraesCS3D02G020300/TraesCS3D02G026400/TraesCS5D02G101400/…	23
GO:0034472	BP	GO:0034472	snRNA 3'-end processing	6/950	31/31495	0.000286089	0.0187944	0.0177007	TraesCS2B02G181700/TraesCS4A02G322500/TraesCS7A02G457300/TraesCS4B02G104800/TraesCS1A02G389600/TraesCS1D02G397700	6
GO:0006778	BP	GO:0006778	porphyrin-containing compound metabolic process	20/950	279/31495	0.000346526	0.0220536	0.0207702	TraesCS3B02G119400/TraesCS3B02G574300/TraesCS2B02G150300/TraesCS2A02G410100/TraesCS3A02G101900/TraesCS3A02G506200/TraesCS4A02G261200/TraesCS4A02G130600/TraesCS1B02G432400/TraesCS1B02G252900/TraesCS2D02G407500/TraesCS2D02G407300/TraesCS6A02G258500/TraesCS3D02G103900/TraesCS1A02G173100/TraesCS1A02G403000/TraesCS4D02G176000/TraesCS1D02G165600/TraesCS1D02G241000/TraesCS6D02G239700	20
GO:0033013	BP	GO:0033013	tetrapyrrole metabolic process	20/950	280/31495	0.000362858	0.0220536	0.0207702	TraesCS3B02G119400/TraesCS3B02G574300/TraesCS2B02G150300/TraesCS2A02G410100/TraesCS3A02G101900/TraesCS3A02G506200/TraesCS4A02G261200/TraesCS4A02G130600/TraesCS1B02G432400/TraesCS1B02G252900/TraesCS2D02G407500/TraesCS2D02G407300/TraesCS6A02G258500/TraesCS3D02G103900/TraesCS1A02G173100/TraesCS1A02G403000/TraesCS4D02G176000/TraesCS1D02G165600/TraesCS1D02G241000/TraesCS6D02G239700	20
GO:0010075	BP	GO:0010075	regulation of meristem growth	11/950	106/31495	0.000363675	0.0220536	0.0207702	TraesCS2B02G150300/TraesCS2B02G277300/TraesCS2A02G410100/TraesCS3A02G526600/TraesCS5B02G429500/TraesCS5A02G401600/TraesCS2D02G259200/TraesCS2D02G407500/TraesCS2D02G407300/TraesCS3D02G531900/TraesCS5D02G081000	11
GO:0022904	BP	GO:0022904	respiratory electron transport chain	11/950	107/31495	0.000394483	0.0233238	0.0219665	TraesCS2B02G264300/TraesCS3A02G458200/TraesCS4A02G390700/TraesCS7A02G098600/TraesCS6B02G234500/TraesCS1B02G458800/TraesCS7D02G086100/TraesCS7D02G553100/TraesCS3D02G451000/TraesCS3D02G020300/TraesCS5D02G101400	11
GO:0031125	BP	GO:0031125	rRNA 3'-end processing	7/950	46/31495	0.000426109	0.0245792	0.0231488	TraesCS2B02G181700/TraesCS4A02G322500/TraesCS7A02G457300/TraesCS7A02G010800/TraesCS4B02G104800/TraesCS1A02G389600/TraesCS1D02G397700	7
GO:0042776	BP	GO:0042776	proton motive force-driven mitochondrial ATP synthesis	4/950	13/31495	0.00047302	0.0264653	0.0249252	TraesCS3A02G458200/TraesCS4A02G390700/TraesCS7D02G086100/TraesCS3D02G451000	4
GO:0071027	BP	GO:0071027	nuclear RNA surveillance	7/950	47/31495	0.000487783	0.0264653	0.0249252	TraesCS2B02G181700/TraesCS4A02G322500/TraesCS7A02G457300/TraesCS4B02G104800/TraesCS1A02G389600/TraesCS1D02G397700/TraesCS1D02G138000	7
GO:0009201	BP	GO:0009201	ribonucleoside triphosphate biosynthetic process	17/950	224/31495	0.000492378	0.0264653	0.0249252	TraesCS3A02G239300/TraesCS3A02G391500/TraesCS3A02G458200/TraesCS3A02G020300/TraesCS7B02G456900/TraesCS7B02G178600/TraesCS7B02G033600/TraesCS4A02G390700/TraesCS7A02G098200/TraesCS5B02G052700/TraesCS5A02G020000/TraesCS1B02G441900/TraesCS7D02G086100/TraesCS3D02G451000/TraesCS3D02G026400/TraesCS4D02G137900/TraesCS1D02G196200	17
GO:0006754	BP	GO:0006754	ATP biosynthetic process	16/950	206/31495	0.000554013	0.0286043	0.0269397	TraesCS3A02G239300/TraesCS3A02G391500/TraesCS3A02G458200/TraesCS3A02G020300/TraesCS7B02G456900/TraesCS7B02G178600/TraesCS7B02G033600/TraesCS4A02G390700/TraesCS7A02G098200/TraesCS5B02G052700/TraesCS5A02G020000/TraesCS7D02G086100/TraesCS3D02G451000/TraesCS3D02G026400/TraesCS4D02G137900/TraesCS1D02G196200	16
GO:0010023	BP	GO:0010023	proanthocyanidin biosynthetic process	7/950	48/31495	0.000556363	0.0286043	0.0269397	TraesCS7B02G070400/TraesCS5B02G033600/TraesCS5B02G355700/TraesCS5A02G033400/TraesCS5A02G353300/TraesCS5D02G041700/TraesCS5D02G360400	7
GO:0034427	BP	GO:0034427	nuclear-transcribed mRNA catabolic process, exonucleolytic, 3'-5'	6/950	35/31495	0.000569212	0.0286422	0.0269754	TraesCS2B02G181700/TraesCS4A02G322500/TraesCS7A02G457300/TraesCS4B02G104800/TraesCS1A02G389600/TraesCS1D02G397700	6
GO:0009124	BP	GO:0009124	nucleoside monophosphate biosynthetic process	19/950	270/31495	0.000603607	0.0297402	0.0280095	TraesCS3A02G239300/TraesCS3A02G391500/TraesCS3A02G458200/TraesCS3A02G020300/TraesCS7B02G456900/TraesCS7B02G119100/TraesCS7B02G178600/TraesCS7B02G033600/TraesCS4A02G390700/TraesCS7A02G098200/TraesCS5B02G052700/TraesCS5B02G013800/TraesCS5A02G020000/TraesCS7D02G086100/TraesCS3D02G451000/TraesCS3D02G026400/TraesCS5D02G021400/TraesCS4D02G137900/TraesCS1D02G196200	19
GO:0009145	BP	GO:0009145	purine nucleoside triphosphate biosynthetic process	16/950	212/31495	0.0007556	0.0357399	0.03366	TraesCS3A02G239300/TraesCS3A02G391500/TraesCS3A02G458200/TraesCS3A02G020300/TraesCS7B02G456900/TraesCS7B02G178600/TraesCS7B02G033600/TraesCS4A02G390700/TraesCS7A02G098200/TraesCS5B02G052700/TraesCS5A02G020000/TraesCS7D02G086100/TraesCS3D02G451000/TraesCS3D02G026400/TraesCS4D02G137900/TraesCS1D02G196200	16
GO:0009206	BP	GO:0009206	purine ribonucleoside triphosphate biosynthetic process	16/950	212/31495	0.0007556	0.0357399	0.03366	TraesCS3A02G239300/TraesCS3A02G391500/TraesCS3A02G458200/TraesCS3A02G020300/TraesCS7B02G456900/TraesCS7B02G178600/TraesCS7B02G033600/TraesCS4A02G390700/TraesCS7A02G098200/TraesCS5B02G052700/TraesCS5A02G020000/TraesCS7D02G086100/TraesCS3D02G451000/TraesCS3D02G026400/TraesCS4D02G137900/TraesCS1D02G196200	16
GO:0016180	BP	GO:0016180	snRNA processing	6/950	37/31495	0.000774576	0.0359191	0.0338288	TraesCS2B02G181700/TraesCS4A02G322500/TraesCS7A02G457300/TraesCS4B02G104800/TraesCS1A02G389600/TraesCS1D02G397700	6
GO:0000162	BP	GO:0000162	tryptophan biosynthetic process	7/950	51/31495	0.000809058	0.0359212	0.0338308	TraesCS5B02G444500/TraesCS5B02G444600/TraesCS5B02G502700/TraesCS5A02G440800/TraesCS5D02G447900/TraesCS5D02G503800/TraesCS5D02G447800	7
GO:0046219	BP	GO:0046219	indolalkylamine biosynthetic process	7/950	51/31495	0.000809058	0.0359212	0.0338308	TraesCS5B02G444500/TraesCS5B02G444600/TraesCS5B02G502700/TraesCS5A02G440800/TraesCS5D02G447900/TraesCS5D02G503800/TraesCS5D02G447800	7
GO:0009127	BP	GO:0009127	purine nucleoside monophosphate biosynthetic process	16/950	214/31495	0.000835377	0.0359212	0.0338308	TraesCS3A02G239300/TraesCS3A02G391500/TraesCS3A02G458200/TraesCS3A02G020300/TraesCS7B02G456900/TraesCS7B02G178600/TraesCS7B02G033600/TraesCS4A02G390700/TraesCS7A02G098200/TraesCS5B02G052700/TraesCS5A02G020000/TraesCS7D02G086100/TraesCS3D02G451000/TraesCS3D02G026400/TraesCS4D02G137900/TraesCS1D02G196200	16
GO:0009168	BP	GO:0009168	purine ribonucleoside monophosphate biosynthetic process	16/950	214/31495	0.000835377	0.0359212	0.0338308	TraesCS3A02G239300/TraesCS3A02G391500/TraesCS3A02G458200/TraesCS3A02G020300/TraesCS7B02G456900/TraesCS7B02G178600/TraesCS7B02G033600/TraesCS4A02G390700/TraesCS7A02G098200/TraesCS5B02G052700/TraesCS5A02G020000/TraesCS7D02G086100/TraesCS3D02G451000/TraesCS3D02G026400/TraesCS4D02G137900/TraesCS1D02G196200	16
GO:0009833	BP	GO:0009833	plant-type primary cell wall biogenesis	7/950	52/31495	0.000910893	0.038469	0.0362303	TraesCS3B02G110100/TraesCS3B02G034600/TraesCS5B02G517500/TraesCS1B02G136200/TraesCS1A02G116200/TraesCS5D02G261000/TraesCS1D02G117400	7
GO:0071025	BP	GO:0071025	RNA surveillance	7/950	53/31495	0.00102256	0.0424272	0.0399582	TraesCS2B02G181700/TraesCS4A02G322500/TraesCS7A02G457300/TraesCS4B02G104800/TraesCS1A02G389600/TraesCS1D02G397700/TraesCS1D02G138000	7
GO:0070069	CC	GO:0070069	cytochrome complex	7/961	38/32121	0.000117772	0.0158466	0.0143781	TraesCS3A02G458200/TraesCS4A02G390700/TraesCS7A02G098600/TraesCS6B02G234500/TraesCS1B02G458800/TraesCS7D02G086100/TraesCS3D02G451000	7
GO:0000176	CC	GO:0000176	nuclear exosome (RNase complex)	6/961	29/32121	0.000185939	0.0158466	0.0143781	TraesCS2B02G181700/TraesCS4A02G322500/TraesCS7A02G457300/TraesCS4B02G104800/TraesCS1A02G389600/TraesCS1D02G397700	6
GO:0005751	CC	GO:0005751	mitochondrial respiratory chain complex IV	5/961	19/32121	0.000194437	0.0158466	0.0143781	TraesCS4A02G390700/TraesCS7A02G098600/TraesCS6B02G234500/TraesCS1B02G458800/TraesCS7D02G086100	5
GO:0045277	CC	GO:0045277	respiratory chain complex IV	5/961	19/32121	0.000194437	0.0158466	0.0143781	TraesCS4A02G390700/TraesCS7A02G098600/TraesCS6B02G234500/TraesCS1B02G458800/TraesCS7D02G086100	5
GO:0000177	CC	GO:0000177	cytoplasmic exosome (RNase complex)	6/961	32/32121	0.000328616	0.018605	0.0168808	TraesCS2B02G181700/TraesCS4A02G322500/TraesCS7A02G457300/TraesCS4B02G104800/TraesCS1A02G389600/TraesCS1D02G397700	6
GO:0000178	CC	GO:0000178	exosome (RNase complex)	7/961	47/32121	0.000464729	0.018605	0.0168808	TraesCS2B02G181700/TraesCS4A02G322500/TraesCS7A02G457300/TraesCS4B02G104800/TraesCS1A02G389600/TraesCS1D02G397700/TraesCS1D02G138000	7
GO:1905354	CC	GO:1905354	exoribonuclease complex	7/961	47/32121	0.000464729	0.018605	0.0168808	TraesCS2B02G181700/TraesCS4A02G322500/TraesCS7A02G457300/TraesCS4B02G104800/TraesCS1A02G389600/TraesCS1D02G397700/TraesCS1D02G138000	7
GO:0010287	CC	GO:0010287	plastoglobule	12/961	131/32121	0.000586267	0.018605	0.0168808	TraesCS2B02G401700/TraesCS3A02G020300/TraesCS4A02G272000/TraesCS7A02G513200/TraesCS5A02G168600/TraesCS4B02G042000/TraesCS7D02G490800/TraesCS3D02G026400/TraesCS1A02G403300/TraesCS5D02G172900/TraesCS5D02G219100/TraesCS4D02G039200	12
GO:0031429	CC	GO:0031429	box H/ACA snoRNP complex	4/961	14/32121	0.000626957	0.018605	0.0168808	TraesCS2B02G177000/TraesCS2D02G156900/TraesCS2D02G157000/TraesCS6A02G289600	4
GO:0072588	CC	GO:0072588	box H/ACA RNP complex	4/961	14/32121	0.000626957	0.018605	0.0168808	TraesCS2B02G177000/TraesCS2D02G156900/TraesCS2D02G157000/TraesCS6A02G289600	4
GO:0070772	CC	GO:0070772	PAS complex	5/961	24/32121	0.000627775	0.018605	0.0168808	TraesCS3B02G417700/TraesCS2B02G217700/TraesCS3A02G385500/TraesCS7D02G208200/TraesCS3D02G378500	5
GO:0000329	CC	GO:0000329	fungal-type vacuole membrane	5/961	29/32121	0.00155003	0.042109	0.0382068	TraesCS3B02G417700/TraesCS2B02G217700/TraesCS3A02G385500/TraesCS7D02G208200/TraesCS3D02G378500	5
GO:0015078	MF	GO:0015078	proton transmembrane transporter activity	26/841	294/27209	1.78502e-06	0.000940926	0.000847958	TraesCS7B02G456900/TraesCS7B02G033600/TraesCS4A02G066200/TraesCS4A02G282900/TraesCS4A02G390700/TraesCS7A02G098200/TraesCS6B02G384700/TraesCS5B02G052700/TraesCS5B02G033600/TraesCS5B02G355700/TraesCS5B02G039100/TraesCS5A02G020000/TraesCS5A02G033400/TraesCS5A02G353300/TraesCS1B02G232900/TraesCS4B02G243500/TraesCS7D02G086100/TraesCS6A02G263500/TraesCS5D02G041700/TraesCS5D02G360400/TraesCS5D02G045300/…	26
GO:0015291	MF	GO:0015291	secondary active transmembrane transporter activity	33/841	437/27209	2.65423e-06	0.000940926	0.000847958	TraesCS3B02G482000/TraesCS2B02G286400/TraesCS2A02G256100/TraesCS3A02G096000/TraesCS4A02G066200/TraesCS7A02G101400/TraesCS6B02G324800/TraesCS6B02G384700/TraesCS5B02G381600/TraesCS5B02G033600/TraesCS5B02G355700/TraesCS5B02G039100/TraesCS5A02G181500/TraesCS5A02G378000/TraesCS5A02G033400/TraesCS5A02G073000/TraesCS5A02G353300/TraesCS1B02G232900/TraesCS4B02G243500/TraesCS6A02G269200/TraesCS6A02G263500/…	33
GO:0015299	MF	GO:0015299	solute:proton antiporter activity	7/841	25/27209	7.76433e-06	0.0014032	0.00126456	TraesCS5B02G033600/TraesCS5B02G355700/TraesCS5A02G033400/TraesCS5A02G353300/TraesCS6A02G263500/TraesCS5D02G041700/TraesCS5D02G360400	7
GO:0004045	MF	GO:0004045	aminoacyl-tRNA hydrolase activity	6/841	17/27209	7.91649e-06	0.0014032	0.00126456	TraesCS2A02G549000/TraesCS3A02G036100/TraesCS4A02G080100/TraesCS2D02G550300/TraesCS3D02G043900/TraesCS4D02G224200	6
GO:0022853	MF	GO:0022853	active ion transmembrane transporter activity	34/841	493/27209	1.31767e-05	0.00186845	0.00168384	TraesCS3B02G482000/TraesCS2B02G286400/TraesCS2A02G256100/TraesCS7B02G456900/TraesCS7B02G033600/TraesCS4A02G066200/TraesCS4A02G282900/TraesCS4A02G390700/TraesCS7A02G098200/TraesCS6B02G324800/TraesCS6B02G384700/TraesCS5B02G052700/TraesCS5B02G033600/TraesCS5B02G355700/TraesCS5B02G039100/TraesCS5A02G153200/TraesCS5A02G020000/TraesCS5A02G033400/TraesCS5A02G353300/TraesCS1B02G232900/TraesCS4B02G243500/…	34
GO:0015297	MF	GO:0015297	antiporter activity	14/841	129/27209	4.7541e-05	0.00561776	0.0050627	TraesCS3A02G096000/TraesCS5B02G033600/TraesCS5B02G355700/TraesCS5A02G181500/TraesCS5A02G033400/TraesCS5A02G073000/TraesCS5A02G353300/TraesCS6A02G269200/TraesCS6A02G263500/TraesCS3D02G131200/TraesCS5D02G185800/TraesCS5D02G041700/TraesCS5D02G360400/TraesCSU02G049700	14
GO:0000156	MF	GO:0000156	phosphorelay response regulator activity	6/841	24/27209	7.15422e-05	0.0072462	0.00653024	TraesCS2B02G277300/TraesCS3A02G526600/TraesCS5A02G401600/TraesCS2D02G259200/TraesCS3D02G531900/TraesCS5D02G081000	6
GO:0015298	MF	GO:0015298	solute:cation antiporter activity	7/841	35/27209	8.2975e-05	0.00735366	0.00662709	TraesCS5B02G033600/TraesCS5B02G355700/TraesCS5A02G033400/TraesCS5A02G353300/TraesCS6A02G263500/TraesCS5D02G041700/TraesCS5D02G360400	7
GO:0035252	MF	GO:0035252	UDP-xylosyltransferase activity	7/841	48/27209	0.000641428	0.0469634	0.0423232	TraesCS2B02G150300/TraesCS2A02G410100/TraesCS1B02G253400/TraesCS2D02G407500/TraesCS2D02G407300/TraesCS1A02G241800/TraesCS1D02G241600	7
GO:0000285	MF	GO:0000285	1-phosphatidylinositol-3-phosphate 5-kinase activity	5/841	24/27209	0.000726466	0.0469634	0.0423232	TraesCS3B02G417700/TraesCS2B02G217700/TraesCS3A02G385500/TraesCS7D02G208200/TraesCS3D02G378500	5
GO:0016759	MF	GO:0016759	cellulose synthase activity	7/841	49/27209	0.000728628	0.0469634	0.0423232	TraesCS3B02G110100/TraesCS3B02G034600/TraesCS5B02G517500/TraesCS1B02G136200/TraesCS1A02G116200/TraesCS5D02G261000/TraesCS1D02G117400	7

## Sheet: wgcnadf_cyan
GO	ONTOLOGY	ID	Description	GeneRatio	BgRatio	pvalue	p.adjust	qvalue	geneID	Count
GO:0000028	BP	GO:0000028	ribosomal small subunit assembly	10/92	120/31495	2.43982e-12	1.02228e-09	9.52814e-10	TraesCS3A02G345600/TraesCS3A02G162600/TraesCS4A02G074500/TraesCS7D02G254900/TraesCS6A02G192100/TraesCS5D02G372000/TraesCS5D02G345600/TraesCS4D02G054800/TraesCSU02G255800/TraesCS6D02G080000	10
GO:0042274	BP	GO:0042274	ribosomal small subunit biogenesis	11/92	237/31495	1.09233e-10	1.64823e-08	1.53622e-08	TraesCS3B02G320300/TraesCS3A02G345600/TraesCS3A02G162600/TraesCS4A02G074500/TraesCS7D02G254900/TraesCS6A02G192100/TraesCS5D02G372000/TraesCS5D02G345600/TraesCS4D02G054800/TraesCSU02G255800/TraesCS6D02G080000	11
GO:0015979	BP	GO:0015979	photosynthesis	13/92	389/31495	1.18011e-10	1.64823e-08	1.53622e-08	TraesCS3B02G185500/TraesCS6B02G037800/TraesCS6B02G208100/TraesCS5A02G010700/TraesCS1B02G405800/TraesCS1B02G189100/TraesCS2D02G079300/TraesCS2D02G557100/TraesCS3D02G053400/TraesCS5D02G425000/TraesCS5D02G559400/TraesCS1D02G182600/TraesCSU02G200900	13
GO:0042255	BP	GO:0042255	ribosome assembly	11/92	251/31495	2.01338e-10	2.10901e-08	1.96569e-08	TraesCS3B02G187200/TraesCS3A02G345600/TraesCS3A02G162600/TraesCS4A02G074500/TraesCS7D02G254900/TraesCS6A02G192100/TraesCS5D02G372000/TraesCS5D02G345600/TraesCS4D02G054800/TraesCSU02G255800/TraesCS6D02G080000	11
GO:0140694	BP	GO:0140694	non-membrane-bounded organelle assembly	11/92	409/31495	3.24683e-08	2.72084e-06	2.53594e-06	TraesCS3B02G187200/TraesCS3A02G345600/TraesCS3A02G162600/TraesCS4A02G074500/TraesCS7D02G254900/TraesCS6A02G192100/TraesCS5D02G372000/TraesCS5D02G345600/TraesCS4D02G054800/TraesCSU02G255800/TraesCS6D02G080000	11
GO:0022618	BP	GO:0022618	ribonucleoprotein complex assembly	11/92	442/31495	7.12168e-08	4.9733e-06	4.63534e-06	TraesCS3B02G187200/TraesCS3A02G345600/TraesCS3A02G162600/TraesCS4A02G074500/TraesCS7D02G254900/TraesCS6A02G192100/TraesCS5D02G372000/TraesCS5D02G345600/TraesCS4D02G054800/TraesCSU02G255800/TraesCS6D02G080000	11
GO:0071826	BP	GO:0071826	ribonucleoprotein complex subunit organization	11/92	469/31495	1.29173e-07	7.73194e-06	7.20651e-06	TraesCS3B02G187200/TraesCS3A02G345600/TraesCS3A02G162600/TraesCS4A02G074500/TraesCS7D02G254900/TraesCS6A02G192100/TraesCS5D02G372000/TraesCS5D02G345600/TraesCS4D02G054800/TraesCSU02G255800/TraesCS6D02G080000	11
GO:0006743	BP	GO:0006743	ubiquinone metabolic process	5/92	44/31495	1.89102e-07	8.80374e-06	8.20548e-06	TraesCS3A02G430000/TraesCS2D02G079400/TraesCS7D02G255700/TraesCSU02G269700/TraesCSU02G245600	5
GO:0006744	BP	GO:0006744	ubiquinone biosynthetic process	5/92	44/31495	1.89102e-07	8.80374e-06	8.20548e-06	TraesCS3A02G430000/TraesCS2D02G079400/TraesCS7D02G255700/TraesCSU02G269700/TraesCSU02G245600	5
GO:1901661	BP	GO:1901661	quinone metabolic process	5/92	75/31495	2.79848e-06	0.000106597	9.93529e-05	TraesCS3A02G430000/TraesCS2D02G079400/TraesCS7D02G255700/TraesCSU02G269700/TraesCSU02G245600	5
GO:1901663	BP	GO:1901663	quinone biosynthetic process	5/92	75/31495	2.79848e-06	0.000106597	9.93529e-05	TraesCS3A02G430000/TraesCS2D02G079400/TraesCS7D02G255700/TraesCSU02G269700/TraesCSU02G245600	5
GO:0010207	BP	GO:0010207	photosystem II assembly	4/92	35/31495	3.33025e-06	0.000116281	0.000108379	TraesCS6B02G037800/TraesCS3D02G053400/TraesCS5D02G559400/TraesCS1D02G182600	4
GO:0042181	BP	GO:0042181	ketone biosynthetic process	5/92	79/31495	3.62085e-06	0.000116703	0.000108772	TraesCS3A02G430000/TraesCS2D02G079400/TraesCS7D02G255700/TraesCSU02G269700/TraesCSU02G245600	5
GO:0000462	BP	GO:0000462	maturation of SSU-rRNA from tricistronic rRNA transcript (SSU-rRNA, 5.8S rRNA, LSU-rRNA)	6/92	158/31495	7.23873e-06	0.000216645	0.000201923	TraesCS3B02G320300/TraesCS3A02G345600/TraesCS3A02G162600/TraesCS4A02G074500/TraesCS5D02G372000/TraesCS4D02G054800	6
GO:0030490	BP	GO:0030490	maturation of SSU-rRNA	6/92	179/31495	1.47397e-05	0.00041173	0.00038375	TraesCS3B02G320300/TraesCS3A02G345600/TraesCS3A02G162600/TraesCS4A02G074500/TraesCS5D02G372000/TraesCS4D02G054800	6
GO:0019684	BP	GO:0019684	photosynthesis, light reaction	5/92	262/31495	0.00104628	0.0273995	0.0255376	TraesCS6B02G037800/TraesCS3D02G053400/TraesCS5D02G425000/TraesCS5D02G559400/TraesCS1D02G182600	5
GO:0000314	CC	GO:0000314	organellar small ribosomal subunit	18/142	112/32121	2.72625e-23	1.93564e-21	1.37747e-21	TraesCS3A02G345600/TraesCS3A02G162600/TraesCS3A02G043000/TraesCS7B02G118000/TraesCS4A02G074500/TraesCS4B02G124900/TraesCS2D02G243800/TraesCS7D02G254900/TraesCS6A02G192100/TraesCS3D02G498500/TraesCS5D02G372000/TraesCS5D02G458600/TraesCS5D02G345600/TraesCS4D02G054800/TraesCSU02G238800/TraesCSU02G255800/TraesCSU02G265900/TraesCS6D02G080000	18
GO:0000313	CC	GO:0000313	organellar ribosome	20/142	193/32121	8.17017e-22	2.4953e-20	1.77575e-20	TraesCS3B02G187700/TraesCS3A02G345600/TraesCS3A02G162600/TraesCS3A02G043000/TraesCS3A02G431700/TraesCS7B02G118000/TraesCS4A02G074500/TraesCS4B02G124900/TraesCS2D02G243800/TraesCS7D02G254900/TraesCS6A02G192100/TraesCS3D02G498500/TraesCS5D02G372000/TraesCS5D02G458600/TraesCS5D02G345600/TraesCS4D02G054800/TraesCSU02G238800/TraesCSU02G255800/TraesCSU02G265900/TraesCS6D02G080000	20
GO:0015935	CC	GO:0015935	small ribosomal subunit	22/142	267/32121	1.05435e-21	2.4953e-20	1.77575e-20	TraesCS3B02G320300/TraesCS3A02G194700/TraesCS3A02G345600/TraesCS3A02G162600/TraesCS3A02G043000/TraesCS7B02G118000/TraesCS4A02G074500/TraesCS4B02G124900/TraesCS2D02G243800/TraesCS7D02G254900/TraesCS6A02G192100/TraesCS3D02G498500/TraesCS3D02G053100/TraesCS5D02G372000/TraesCS5D02G458600/TraesCS5D02G345600/TraesCS5D02G377000/TraesCS4D02G054800/TraesCSU02G238800/TraesCSU02G255800/TraesCSU02G265900/Tra…	22
GO:0005763	CC	GO:0005763	mitochondrial small ribosomal subunit	14/142	82/32121	9.60872e-19	1.70555e-17	1.21373e-17	TraesCS3A02G345600/TraesCS3A02G162600/TraesCS3A02G043000/TraesCS7B02G118000/TraesCS4A02G074500/TraesCS7D02G254900/TraesCS6A02G192100/TraesCS5D02G372000/TraesCS5D02G458600/TraesCS5D02G345600/TraesCS4D02G054800/TraesCSU02G255800/TraesCSU02G265900/TraesCS6D02G080000	14
GO:0005761	CC	GO:0005761	mitochondrial ribosome	16/142	151/32121	8.25445e-18	1.17213e-16	8.34134e-17	TraesCS3B02G187700/TraesCS3A02G345600/TraesCS3A02G162600/TraesCS3A02G043000/TraesCS3A02G431700/TraesCS7B02G118000/TraesCS4A02G074500/TraesCS7D02G254900/TraesCS6A02G192100/TraesCS5D02G372000/TraesCS5D02G458600/TraesCS5D02G345600/TraesCS4D02G054800/TraesCSU02G255800/TraesCSU02G265900/TraesCS6D02G080000	16
GO:0098798	CC	GO:0098798	mitochondrial protein-containing complex	19/142	474/32121	3.90447e-13	4.62029e-12	3.28798e-12	TraesCS3B02G187700/TraesCS3A02G345600/TraesCS3A02G162600/TraesCS3A02G043000/TraesCS3A02G431700/TraesCS7B02G118000/TraesCS4A02G074500/TraesCS1B02G405800/TraesCS2D02G557100/TraesCS7D02G254900/TraesCS6A02G192100/TraesCS5D02G372000/TraesCS5D02G458600/TraesCS5D02G345600/TraesCS4D02G054800/TraesCSU02G255800/TraesCSU02G265900/TraesCS6D02G261900/TraesCS6D02G080000	19
GO:0005759	CC	GO:0005759	mitochondrial matrix	16/142	324/32121	1.37048e-12	1.39006e-11	9.89218e-12	TraesCS3B02G187700/TraesCS3A02G345600/TraesCS3A02G162600/TraesCS3A02G043000/TraesCS3A02G431700/TraesCS7B02G118000/TraesCS4A02G074500/TraesCS7D02G254900/TraesCS6A02G192100/TraesCS5D02G372000/TraesCS5D02G458600/TraesCS5D02G345600/TraesCS4D02G054800/TraesCSU02G255800/TraesCSU02G265900/TraesCS6D02G080000	16
GO:0010287	CC	GO:0010287	plastoglobule	8/142	131/32121	1.30896e-07	1.1617e-06	8.26712e-07	TraesCS3B02G185500/TraesCS6B02G037800/TraesCS6B02G208100/TraesCS1B02G189100/TraesCS3D02G053400/TraesCS5D02G559400/TraesCS1D02G182600/TraesCSU02G200900	8
GO:0009547	CC	GO:0009547	plastid ribosome	6/142	59/32121	2.49397e-07	1.96747e-06	1.40013e-06	TraesCS3B02G187700/TraesCS3A02G431700/TraesCS4B02G124900/TraesCS2D02G243800/TraesCS3D02G498500/TraesCSU02G238800	6
GO:0030964	CC	GO:0030964	NADH dehydrogenase complex	7/142	121/32121	1.17963e-06	8.37538e-06	5.96024e-06	TraesCS3A02G430000/TraesCS1B02G405800/TraesCS2D02G079400/TraesCS2D02G557100/TraesCS7D02G255700/TraesCSU02G269700/TraesCSU02G245600	7
GO:1990204	CC	GO:1990204	oxidoreductase complex	9/142	241/32121	1.36325e-06	8.79916e-06	6.26182e-06	TraesCS3B02G187500/TraesCS3A02G430000/TraesCS1B02G405800/TraesCS2D02G079400/TraesCS2D02G557100/TraesCS7D02G255700/TraesCS5D02G009200/TraesCSU02G269700/TraesCSU02G245600	9
GO:0000312	CC	GO:0000312	plastid small ribosomal subunit	4/142	31/32121	1.04976e-05	6.21106e-05	4.42003e-05	TraesCS4B02G124900/TraesCS2D02G243800/TraesCS3D02G498500/TraesCSU02G238800	4
GO:0045263	CC	GO:0045263	proton-transporting ATP synthase complex, coupling factor F(o)	4/142	74/32121	0.000331334	0.00180959	0.00128778	TraesCS5D02G196700/TraesCS5D02G011200/TraesCSU02G263400/TraesCS6D02G261900	4
GO:0033177	CC	GO:0033177	proton-transporting two-sector ATPase complex, proton-transporting domain	4/142	80/32121	0.0004462	0.00226287	0.00161035	TraesCS5D02G196700/TraesCS5D02G011200/TraesCSU02G263400/TraesCS6D02G261900	4
GO:0045259	CC	GO:0045259	proton-transporting ATP synthase complex	4/142	85/32121	0.000561581	0.00265815	0.00189164	TraesCS5D02G196700/TraesCS5D02G011200/TraesCSU02G263400/TraesCS6D02G261900	4
GO:0016469	CC	GO:0016469	proton-transporting two-sector ATPase complex	4/142	114/32121	0.00167683	0.00744094	0.00529526	TraesCS5D02G196700/TraesCS5D02G011200/TraesCSU02G263400/TraesCS6D02G261900	4
GO:0043253	CC	GO:0043253	chloroplast ribosome	2/142	19/32121	0.00315873	0.0131923	0.00938818	TraesCS3B02G187700/TraesCS3A02G431700	2
GO:0009654	CC	GO:0009654	photosystem II oxygen evolving complex	2/142	21/32121	0.00385677	0.0152128	0.010826	TraesCS3B02G187500/TraesCS5D02G009200	2
GO:0009523	CC	GO:0009523	photosystem II	2/142	27/32121	0.00633555	0.0236749	0.016848	TraesCS3B02G187500/TraesCS5D02G009200	2
GO:0009521	CC	GO:0009521	photosystem	2/142	33/32121	0.00936699	0.0332528	0.023664	TraesCS3B02G187500/TraesCS5D02G009200	2
GO:0003959	MF	GO:0003959	NADPH dehydrogenase activity	5/80	25/27209	9.8193e-09	1.00157e-06	7.33864e-07	TraesCS3A02G430000/TraesCS2D02G079400/TraesCS7D02G255700/TraesCSU02G269700/TraesCSU02G245600	5
GO:0008137	MF	GO:0008137	NADH dehydrogenase (ubiquinone) activity	6/80	82/27209	1.56462e-07	5.31972e-06	3.89783e-06	TraesCS3A02G430000/TraesCS1B02G458300/TraesCS2D02G079400/TraesCS7D02G255700/TraesCSU02G269700/TraesCSU02G245600	6
GO:0050136	MF	GO:0050136	NADH dehydrogenase (quinone) activity	6/80	82/27209	1.56462e-07	5.31972e-06	3.89783e-06	TraesCS3A02G430000/TraesCS1B02G458300/TraesCS2D02G079400/TraesCS7D02G255700/TraesCSU02G269700/TraesCSU02G245600	6
GO:0015453	MF	GO:0015453	oxidoreduction-driven active transmembrane transporter activity	6/80	90/27209	2.73062e-07	5.94979e-06	4.35949e-06	TraesCS3A02G430000/TraesCS1B02G458300/TraesCS2D02G079400/TraesCS7D02G255700/TraesCSU02G269700/TraesCSU02G245600	6
GO:0003955	MF	GO:0003955	NAD(P)H dehydrogenase (quinone) activity	6/80	91/27209	2.91656e-07	5.94979e-06	4.35949e-06	TraesCS3A02G430000/TraesCS1B02G458300/TraesCS2D02G079400/TraesCS7D02G255700/TraesCSU02G269700/TraesCSU02G245600	6
GO:0003954	MF	GO:0003954	NADH dehydrogenase activity	6/80	96/27209	4.00932e-07	6.81584e-06	4.99406e-06	TraesCS3A02G430000/TraesCS1B02G458300/TraesCS2D02G079400/TraesCS7D02G255700/TraesCSU02G269700/TraesCSU02G245600	6
GO:0048027	MF	GO:0048027	mRNA 5'-UTR binding	5/80	54/27209	5.46813e-07	7.42601e-06	5.44114e-06	TraesCS3A02G345600/TraesCS3A02G162600/TraesCS4A02G074500/TraesCS5D02G372000/TraesCS4D02G054800	5
GO:0019843	MF	GO:0019843	rRNA binding	8/80	242/27209	5.82432e-07	7.42601e-06	5.44114e-06	TraesCS3B02G187700/TraesCS3A02G194700/TraesCS3A02G345600/TraesCS3A02G162600/TraesCS3A02G431700/TraesCS4A02G074500/TraesCS5D02G372000/TraesCS4D02G054800	8
GO:0016655	MF	GO:0016655	oxidoreductase activity, acting on NAD(P)H, quinone or similar compound as acceptor	6/80	114/27209	1.10602e-06	1.25349e-05	9.18449e-06	TraesCS3A02G430000/TraesCS1B02G458300/TraesCS2D02G079400/TraesCS7D02G255700/TraesCSU02G269700/TraesCSU02G245600	6
GO:0070181	MF	GO:0070181	small ribosomal subunit rRNA binding	5/80	64/27209	1.28839e-06	1.31416e-05	9.62904e-06	TraesCS3A02G345600/TraesCS3A02G162600/TraesCS4A02G074500/TraesCS5D02G372000/TraesCS4D02G054800	5
GO:0016651	MF	GO:0016651	oxidoreductase activity, acting on NAD(P)H	8/80	302/27209	3.04469e-06	2.82325e-05	2.06864e-05	TraesCS3A02G430000/TraesCS1B02G458300/TraesCS1B02G405800/TraesCS2D02G079400/TraesCS2D02G557100/TraesCS7D02G255700/TraesCSU02G269700/TraesCSU02G245600	8
GO:0009055	MF	GO:0009055	electron transfer activity	6/80	141/27209	3.81599e-06	3.24359e-05	2.37663e-05	TraesCS3A02G430000/TraesCS1B02G458300/TraesCS2D02G079400/TraesCS7D02G255700/TraesCSU02G269700/TraesCSU02G245600	6
GO:0015252	MF	GO:0015252	proton channel activity	4/80	56/27209	2.26523e-05	0.000165038	0.000120926	TraesCS5D02G196700/TraesCS5D02G011200/TraesCSU02G263400/TraesCS6D02G261900	4
GO:0046933	MF	GO:0046933	proton-transporting ATP synthase activity, rotational mechanism	4/80	56/27209	2.26523e-05	0.000165038	0.000120926	TraesCS5D02G196700/TraesCS5D02G011200/TraesCSU02G263400/TraesCS6D02G261900	4
GO:0044769	MF	GO:0044769	ATPase activity, coupled to transmembrane movement of ions, rotational mechanism	4/80	81/27209	9.70502e-05	0.000659941	0.000483548	TraesCS5D02G196700/TraesCS5D02G011200/TraesCSU02G263400/TraesCS6D02G261900	4
GO:0042625	MF	GO:0042625	ATPase-coupled ion transmembrane transporter activity	4/80	174/27209	0.00175062	0.0109509	0.00802387	TraesCS5D02G196700/TraesCS5D02G011200/TraesCSU02G263400/TraesCS6D02G261900	4
GO:0019829	MF	GO:0019829	ATPase-coupled cation transmembrane transporter activity	4/80	176/27209	0.00182515	0.0109509	0.00802387	TraesCS5D02G196700/TraesCS5D02G011200/TraesCSU02G263400/TraesCS6D02G261900	4
GO:0005261	MF	GO:0005261	cation channel activity	4/80	184/27209	0.00214531	0.012129	0.0088871	TraesCS5D02G196700/TraesCS5D02G011200/TraesCSU02G263400/TraesCS6D02G261900	4
GO:0070180	MF	GO:0070180	large ribosomal subunit rRNA binding	2/80	24/27209	0.00225933	0.012129	0.0088871	TraesCS3B02G187700/TraesCS3A02G431700	2
GO:0015267	MF	GO:0015267	channel activity	5/80	388/27209	0.00576447	0.0279989	0.0205152	TraesCS7B02G122600/TraesCS5D02G196700/TraesCS5D02G011200/TraesCSU02G263400/TraesCS6D02G261900	5
GO:0022803	MF	GO:0022803	passive transmembrane transporter activity	5/80	388/27209	0.00576447	0.0279989	0.0205152	TraesCS7B02G122600/TraesCS5D02G196700/TraesCS5D02G011200/TraesCSU02G263400/TraesCS6D02G261900	5
GO:0042973	MF	GO:0042973	glucan endo-1,3-beta-D-glucosidase activity	2/80	40/27209	0.00619377	0.0287166	0.021041	TraesCS7A02G349200/TraesCS7D02G065400	2
GO:0005216	MF	GO:0005216	ion channel activity	4/80	264/27209	0.00769877	0.0341424	0.0250166	TraesCS5D02G196700/TraesCS5D02G011200/TraesCSU02G263400/TraesCS6D02G261900	4
GO:0015078	MF	GO:0015078	proton transmembrane transporter activity	4/80	294/27209	0.0111129	0.0472299	0.034606	TraesCS5D02G196700/TraesCS5D02G011200/TraesCSU02G263400/TraesCS6D02G261900	4

## Sheet: wgcnadf_darkgreen
GO	ONTOLOGY	ID	Description	GeneRatio	BgRatio	pvalue	p.adjust	qvalue	geneID	Count
GO:0010106	BP	GO:0010106	cellular response to iron ion starvation	12/65	32/31495	4.44239e-25	1.91023e-22	1.40754e-22	TraesCS3B02G549800/TraesCS3B02G550200/TraesCS2B02G095900/TraesCS2B02G543800/TraesCS2B02G543700/TraesCS2A02G515300/TraesCS2A02G081300/TraesCS3A02G489500/TraesCS3A02G489700/TraesCS2D02G079100/TraesCS3D02G495700/TraesCS3D02G495400	12
GO:0055072	BP	GO:0055072	iron ion homeostasis	14/65	126/31495	6.56358e-21	1.41117e-18	1.03981e-18	TraesCS3B02G549800/TraesCS3B02G550200/TraesCS2B02G095900/TraesCS2B02G543800/TraesCS2B02G543700/TraesCS2A02G515300/TraesCS2A02G081300/TraesCS3A02G489500/TraesCS3A02G489700/TraesCS5B02G395800/TraesCS2D02G079100/TraesCS3D02G495700/TraesCS3D02G495400/TraesCS5D02G400800	14
GO:0006879	BP	GO:0006879	cellular iron ion homeostasis	12/65	93/31495	7.45356e-19	1.06834e-16	7.872e-17	TraesCS3B02G549800/TraesCS3B02G550200/TraesCS2B02G095900/TraesCS2B02G543800/TraesCS2B02G543700/TraesCS2A02G515300/TraesCS2A02G081300/TraesCS3A02G489500/TraesCS3A02G489700/TraesCS2D02G079100/TraesCS3D02G495700/TraesCS3D02G495400	12
GO:0006875	BP	GO:0006875	cellular metal ion homeostasis	14/65	249/31495	1.10008e-16	1.18259e-14	8.71381e-15	TraesCS3B02G549800/TraesCS3B02G550200/TraesCS2B02G095900/TraesCS2B02G543800/TraesCS2B02G543700/TraesCS2A02G515300/TraesCS2A02G081300/TraesCS3A02G489500/TraesCS3A02G489700/TraesCS5B02G395800/TraesCS2D02G079100/TraesCS3D02G495700/TraesCS3D02G495400/TraesCS5D02G400800	14
GO:0055076	BP	GO:0055076	transition metal ion homeostasis	14/65	254/31495	1.45293e-16	1.24952e-14	9.20697e-15	TraesCS3B02G549800/TraesCS3B02G550200/TraesCS2B02G095900/TraesCS2B02G543800/TraesCS2B02G543700/TraesCS2A02G515300/TraesCS2A02G081300/TraesCS3A02G489500/TraesCS3A02G489700/TraesCS5B02G395800/TraesCS2D02G079100/TraesCS3D02G495700/TraesCS3D02G495400/TraesCS5D02G400800	14
GO:0030003	BP	GO:0030003	cellular cation homeostasis	14/65	303/31495	1.69194e-15	1.21256e-13	8.93463e-14	TraesCS3B02G549800/TraesCS3B02G550200/TraesCS2B02G095900/TraesCS2B02G543800/TraesCS2B02G543700/TraesCS2A02G515300/TraesCS2A02G081300/TraesCS3A02G489500/TraesCS3A02G489700/TraesCS5B02G395800/TraesCS2D02G079100/TraesCS3D02G495700/TraesCS3D02G495400/TraesCS5D02G400800	14
GO:0046916	BP	GO:0046916	cellular transition metal ion homeostasis	12/65	179/31495	2.42472e-15	1.48947e-13	1.0975e-13	TraesCS3B02G549800/TraesCS3B02G550200/TraesCS2B02G095900/TraesCS2B02G543800/TraesCS2B02G543700/TraesCS2A02G515300/TraesCS2A02G081300/TraesCS3A02G489500/TraesCS3A02G489700/TraesCS2D02G079100/TraesCS3D02G495700/TraesCS3D02G495400	12
GO:0006873	BP	GO:0006873	cellular ion homeostasis	14/65	325/31495	4.45748e-15	2.3959e-13	1.7654e-13	TraesCS3B02G549800/TraesCS3B02G550200/TraesCS2B02G095900/TraesCS2B02G543800/TraesCS2B02G543700/TraesCS2A02G515300/TraesCS2A02G081300/TraesCS3A02G489500/TraesCS3A02G489700/TraesCS5B02G395800/TraesCS2D02G079100/TraesCS3D02G495700/TraesCS3D02G495400/TraesCS5D02G400800	14
GO:0055082	BP	GO:0055082	cellular chemical homeostasis	14/65	411/31495	1.11078e-13	5.30706e-12	3.91046e-12	TraesCS3B02G549800/TraesCS3B02G550200/TraesCS2B02G095900/TraesCS2B02G543800/TraesCS2B02G543700/TraesCS2A02G515300/TraesCS2A02G081300/TraesCS3A02G489500/TraesCS3A02G489700/TraesCS5B02G395800/TraesCS2D02G079100/TraesCS3D02G495700/TraesCS3D02G495400/TraesCS5D02G400800	14
GO:0055065	BP	GO:0055065	metal ion homeostasis	14/65	418/31495	1.39738e-13	6.00873e-12	4.42748e-12	TraesCS3B02G549800/TraesCS3B02G550200/TraesCS2B02G095900/TraesCS2B02G543800/TraesCS2B02G543700/TraesCS2A02G515300/TraesCS2A02G081300/TraesCS3A02G489500/TraesCS3A02G489700/TraesCS5B02G395800/TraesCS2D02G079100/TraesCS3D02G495700/TraesCS3D02G495400/TraesCS5D02G400800	14
GO:1900704	BP	GO:1900704	regulation of siderophore biosynthetic process	6/65	14/31495	1.80732e-13	6.47623e-12	4.77196e-12	TraesCS3B02G549800/TraesCS3B02G550200/TraesCS3A02G489500/TraesCS3A02G489700/TraesCS3D02G495700/TraesCS3D02G495400	6
GO:1900706	BP	GO:1900706	positive regulation of siderophore biosynthetic process	6/65	14/31495	1.80732e-13	6.47623e-12	4.77196e-12	TraesCS3B02G549800/TraesCS3B02G550200/TraesCS3A02G489500/TraesCS3A02G489700/TraesCS3D02G495700/TraesCS3D02G495400	6
GO:0009237	BP	GO:0009237	siderophore metabolic process	6/65	20/31495	2.31034e-12	7.09604e-11	5.22866e-11	TraesCS3B02G549800/TraesCS3B02G550200/TraesCS3A02G489500/TraesCS3A02G489700/TraesCS3D02G495700/TraesCS3D02G495400	6
GO:0019290	BP	GO:0019290	siderophore biosynthetic process	6/65	20/31495	2.31034e-12	7.09604e-11	5.22866e-11	TraesCS3B02G549800/TraesCS3B02G550200/TraesCS3A02G489500/TraesCS3A02G489700/TraesCS3D02G495700/TraesCS3D02G495400	6
GO:0019184	BP	GO:0019184	nonribosomal peptide biosynthetic process	6/65	30/31495	3.48284e-11	9.98415e-10	7.35674e-10	TraesCS3B02G549800/TraesCS3B02G550200/TraesCS3A02G489500/TraesCS3A02G489700/TraesCS3D02G495700/TraesCS3D02G495400	6
GO:0009267	BP	GO:0009267	cellular response to starvation	12/65	421/31495	5.92088e-11	1.59124e-09	1.17249e-09	TraesCS3B02G549800/TraesCS3B02G550200/TraesCS2B02G095900/TraesCS2B02G543800/TraesCS2B02G543700/TraesCS2A02G515300/TraesCS2A02G081300/TraesCS3A02G489500/TraesCS3A02G489700/TraesCS2D02G079100/TraesCS3D02G495700/TraesCS3D02G495400	12
GO:0042594	BP	GO:0042594	response to starvation	12/65	457/31495	1.51682e-10	3.83667e-09	2.82702e-09	TraesCS3B02G549800/TraesCS3B02G550200/TraesCS2B02G095900/TraesCS2B02G543800/TraesCS2B02G543700/TraesCS2A02G515300/TraesCS2A02G081300/TraesCS3A02G489500/TraesCS3A02G489700/TraesCS2D02G079100/TraesCS3D02G495700/TraesCS3D02G495400	12
GO:1900378	BP	GO:1900378	positive regulation of secondary metabolite biosynthetic process	6/65	40/31495	2.21555e-10	5.01413e-09	3.69462e-09	TraesCS3B02G549800/TraesCS3B02G550200/TraesCS3A02G489500/TraesCS3A02G489700/TraesCS3D02G495700/TraesCS3D02G495400	6
GO:1990641	BP	GO:1990641	response to iron ion starvation	6/65	40/31495	2.21555e-10	5.01413e-09	3.69462e-09	TraesCS3B02G549800/TraesCS3B02G550200/TraesCS3A02G489500/TraesCS3A02G489700/TraesCS3D02G495700/TraesCS3D02G495400	6
GO:0031669	BP	GO:0031669	cellular response to nutrient levels	12/65	499/31495	4.12937e-10	8.87813e-09	6.54178e-09	TraesCS3B02G549800/TraesCS3B02G550200/TraesCS2B02G095900/TraesCS2B02G543800/TraesCS2B02G543700/TraesCS2A02G515300/TraesCS2A02G081300/TraesCS3A02G489500/TraesCS3A02G489700/TraesCS2D02G079100/TraesCS3D02G495700/TraesCS3D02G495400	12
GO:0046685	BP	GO:0046685	response to arsenic-containing substance	6/65	66/31495	5.02986e-09	1.02992e-07	7.58891e-08	TraesCS3B02G549800/TraesCS3B02G550200/TraesCS3A02G489500/TraesCS3A02G489700/TraesCS3D02G495700/TraesCS3D02G495400	6
GO:0034250	BP	GO:0034250	positive regulation of cellular amide metabolic process	6/65	67/31495	5.51573e-09	1.07807e-07	7.94371e-08	TraesCS3B02G549800/TraesCS3B02G550200/TraesCS3A02G489500/TraesCS3A02G489700/TraesCS3D02G495700/TraesCS3D02G495400	6
GO:0071731	BP	GO:0071731	response to nitric oxide	6/65	84/31495	2.1861e-08	3.91677e-07	2.88604e-07	TraesCS3B02G549800/TraesCS3B02G550200/TraesCS3A02G489500/TraesCS3A02G489700/TraesCS3D02G495700/TraesCS3D02G495400	6
GO:0097366	BP	GO:0097366	response to bronchodilator	6/65	84/31495	2.1861e-08	3.91677e-07	2.88604e-07	TraesCS3B02G549800/TraesCS3B02G550200/TraesCS3A02G489500/TraesCS3A02G489700/TraesCS3D02G495700/TraesCS3D02G495400	6
GO:1900376	BP	GO:1900376	regulation of secondary metabolite biosynthetic process	6/65	92/31495	3.78599e-08	6.5119e-07	4.79824e-07	TraesCS3B02G549800/TraesCS3B02G550200/TraesCS3A02G489500/TraesCS3A02G489700/TraesCS3D02G495700/TraesCS3D02G495400	6
GO:0010104	BP	GO:0010104	regulation of ethylene-activated signaling pathway	6/65	106/31495	8.85597e-08	1.41039e-06	1.03924e-06	TraesCS3B02G549800/TraesCS3B02G550200/TraesCS3A02G489500/TraesCS3A02G489700/TraesCS3D02G495700/TraesCS3D02G495400	6
GO:0070297	BP	GO:0070297	regulation of phosphorelay signal transduction system	6/65	106/31495	8.85597e-08	1.41039e-06	1.03924e-06	TraesCS3B02G549800/TraesCS3B02G550200/TraesCS3A02G489500/TraesCS3A02G489700/TraesCS3D02G495700/TraesCS3D02G495400	6
GO:0009873	BP	GO:0009873	ethylene-activated signaling pathway	8/65	274/31495	9.73867e-08	1.49558e-06	1.10201e-06	TraesCS3B02G549800/TraesCS3B02G550200/TraesCS3A02G489500/TraesCS3A02G489700/TraesCS7B02G277800/TraesCS4B02G038100/TraesCS3D02G495700/TraesCS3D02G495400	8
GO:0009813	BP	GO:0009813	flavonoid biosynthetic process	8/65	306/31495	2.26236e-07	3.35453e-06	2.47176e-06	TraesCS5B02G145800/TraesCS5B02G488900/TraesCS5A02G146900/TraesCS5A02G475600/TraesCS4B02G186000/TraesCS2D02G374400/TraesCS5D02G145400/TraesCS4D02G187100	8
GO:0071369	BP	GO:0071369	cellular response to ethylene stimulus	8/65	308/31495	2.37715e-07	3.40725e-06	2.5106e-06	TraesCS3B02G549800/TraesCS3B02G550200/TraesCS3A02G489500/TraesCS3A02G489700/TraesCS7B02G277800/TraesCS4B02G038100/TraesCS3D02G495700/TraesCS3D02G495400	8
GO:0043455	BP	GO:0043455	regulation of secondary metabolic process	6/65	136/31495	3.88774e-07	5.39268e-06	3.97355e-06	TraesCS3B02G549800/TraesCS3B02G550200/TraesCS3A02G489500/TraesCS3A02G489700/TraesCS3D02G495700/TraesCS3D02G495400	6
GO:0000160	BP	GO:0000160	phosphorelay signal transduction system	8/65	377/31495	1.08978e-06	1.4644e-05	1.07903e-05	TraesCS3B02G549800/TraesCS3B02G550200/TraesCS3A02G489500/TraesCS3A02G489700/TraesCS7B02G277800/TraesCS4B02G038100/TraesCS3D02G495700/TraesCS3D02G495400	8
GO:0010030	BP	GO:0010030	positive regulation of seed germination	5/65	156/31495	1.81701e-05	0.000236762	0.000174456	TraesCS7B02G046400/TraesCS5A02G219700/TraesCS1B02G349900/TraesCS2D02G187500/TraesCS7D02G145600	5
GO:1902265	BP	GO:1902265	abscisic acid homeostasis	3/65	26/31495	2.10851e-05	0.000266665	0.00019649	TraesCS7B02G046400/TraesCS1B02G349900/TraesCS7D02G145600	3
GO:0016107	BP	GO:0016107	sesquiterpenoid catabolic process	3/65	29/31495	2.95018e-05	0.000342859	0.000252633	TraesCS7B02G046400/TraesCS1B02G349900/TraesCS7D02G145600	3
GO:0043290	BP	GO:0043290	apocarotenoid catabolic process	3/65	29/31495	2.95018e-05	0.000342859	0.000252633	TraesCS7B02G046400/TraesCS1B02G349900/TraesCS7D02G145600	3
GO:0046345	BP	GO:0046345	abscisic acid catabolic process	3/65	29/31495	2.95018e-05	0.000342859	0.000252633	TraesCS7B02G046400/TraesCS1B02G349900/TraesCS7D02G145600	3
GO:1902531	BP	GO:1902531	regulation of intracellular signal transduction	7/65	446/31495	3.7369e-05	0.00042286	0.000311581	TraesCS3B02G549800/TraesCS3B02G550200/TraesCS3A02G489500/TraesCS3A02G489700/TraesCS3D02G495700/TraesCS3D02G495400/TraesCS1A02G349900	7
GO:0120256	BP	GO:0120256	olefinic compound catabolic process	3/65	38/31495	6.72132e-05	0.000741068	0.00054605	TraesCS7B02G046400/TraesCS1B02G349900/TraesCS7D02G145600	3
GO:0034248	BP	GO:0034248	regulation of cellular amide metabolic process	6/65	363/31495	0.000104776	0.00112634	0.000829936	TraesCS3B02G549800/TraesCS3B02G550200/TraesCS3A02G489500/TraesCS3A02G489700/TraesCS3D02G495700/TraesCS3D02G495400	6
GO:0080167	BP	GO:0080167	response to karrikin	6/65	386/31495	0.000146359	0.00153499	0.00113104	TraesCS5B02G145800/TraesCS5B02G488900/TraesCS5A02G146900/TraesCS5A02G219700/TraesCS5A02G475600/TraesCS5D02G145400	6
GO:1900384	BP	GO:1900384	regulation of flavonol biosynthetic process	2/65	10/31495	0.000186725	0.00186725	0.00137587	TraesCS4B02G186000/TraesCS4D02G187100	2
GO:1900386	BP	GO:1900386	positive regulation of flavonol biosynthetic process	2/65	10/31495	0.000186725	0.00186725	0.00137587	TraesCS4B02G186000/TraesCS4D02G187100	2
GO:0016115	BP	GO:0016115	terpenoid catabolic process	3/65	59/31495	0.000251125	0.00245418	0.00180834	TraesCS7B02G046400/TraesCS1B02G349900/TraesCS7D02G145600	3
GO:0008300	BP	GO:0008300	isoprenoid catabolic process	3/65	62/31495	0.000290865	0.00277937	0.00204796	TraesCS7B02G046400/TraesCS1B02G349900/TraesCS7D02G145600	3
GO:0009819	BP	GO:0009819	drought recovery	3/65	65/31495	0.000334453	0.00308723	0.0022748	TraesCS7B02G046400/TraesCS1B02G349900/TraesCS7D02G145600	3
GO:0046148	BP	GO:0046148	pigment biosynthetic process	6/65	451/31495	0.000337442	0.00308723	0.0022748	TraesCS5A02G219700/TraesCS4B02G318000/TraesCS4B02G186000/TraesCS2D02G374400/TraesCS4D02G314400/TraesCS4D02G187100	6
GO:0006721	BP	GO:0006721	terpenoid metabolic process	6/65	457/31495	0.000361957	0.00324253	0.00238923	TraesCS2A02G379000/TraesCS7B02G046400/TraesCS1B02G349900/TraesCS4B02G318000/TraesCS7D02G145600/TraesCS4D02G314400	6
GO:0010029	BP	GO:0010029	regulation of seed germination	5/65	300/31495	0.000392626	0.00344549	0.00253878	TraesCS7B02G046400/TraesCS5A02G219700/TraesCS1B02G349900/TraesCS2D02G187500/TraesCS7D02G145600	5
GO:1900140	BP	GO:1900140	regulation of seedling development	5/65	314/31495	0.00048314	0.00415501	0.00306158	TraesCS7B02G046400/TraesCS5A02G219700/TraesCS1B02G349900/TraesCS2D02G187500/TraesCS7D02G145600	5
GO:0051552	BP	GO:0051552	flavone metabolic process	3/65	78/31495	0.000571479	0.00455066	0.00335312	TraesCS4B02G186000/TraesCS2D02G374400/TraesCS4D02G187100	3
GO:0051553	BP	GO:0051553	flavone biosynthetic process	3/65	78/31495	0.000571479	0.00455066	0.00335312	TraesCS4B02G186000/TraesCS2D02G374400/TraesCS4D02G187100	3
GO:0051554	BP	GO:0051554	flavonol metabolic process	3/65	78/31495	0.000571479	0.00455066	0.00335312	TraesCS4B02G186000/TraesCS2D02G374400/TraesCS4D02G187100	3
GO:0051555	BP	GO:0051555	flavonol biosynthetic process	3/65	78/31495	0.000571479	0.00455066	0.00335312	TraesCS4B02G186000/TraesCS2D02G374400/TraesCS4D02G187100	3
GO:0046164	BP	GO:0046164	alcohol catabolic process	3/65	80/31495	0.00061537	0.00481108	0.003545	TraesCS7B02G046400/TraesCS1B02G349900/TraesCS7D02G145600	3
GO:0048582	BP	GO:0048582	positive regulation of post-embryonic development	5/65	341/31495	0.000701129	0.00538367	0.00396691	TraesCS7B02G046400/TraesCS5A02G219700/TraesCS1B02G349900/TraesCS2D02G187500/TraesCS7D02G145600	5
GO:0009687	BP	GO:0009687	abscisic acid metabolic process	3/65	86/31495	0.000759791	0.00553746	0.00408023	TraesCS7B02G046400/TraesCS1B02G349900/TraesCS7D02G145600	3
GO:0043288	BP	GO:0043288	apocarotenoid metabolic process	3/65	86/31495	0.000759791	0.00553746	0.00408023	TraesCS7B02G046400/TraesCS1B02G349900/TraesCS7D02G145600	3
GO:1902644	BP	GO:1902644	tertiary alcohol metabolic process	3/65	86/31495	0.000759791	0.00553746	0.00408023	TraesCS7B02G046400/TraesCS1B02G349900/TraesCS7D02G145600	3
GO:0006285	BP	GO:0006285	base-excision repair, AP site formation	2/65	21/31495	0.000858708	0.00615407	0.00453458	TraesCS4A02G232700/TraesCS4B02G083100	2
GO:0006296	BP	GO:0006296	nucleotide-excision repair, DNA incision, 5'-to lesion	2/65	23/31495	0.00103179	0.00727327	0.00535925	TraesCS4A02G232700/TraesCS4B02G083100	2
GO:0006714	BP	GO:0006714	sesquiterpenoid metabolic process	3/65	107/31495	0.00142887	0.00990994	0.00730206	TraesCS7B02G046400/TraesCS1B02G349900/TraesCS7D02G145600	3
GO:0010224	BP	GO:0010224	response to UV-B	4/65	238/31495	0.00150029	0.0102401	0.00754531	TraesCS5A02G219700/TraesCS4B02G186000/TraesCS2D02G374400/TraesCS4D02G187100	4
GO:0033683	BP	GO:0033683	nucleotide-excision repair, DNA incision	2/65	29/31495	0.0016426	0.0110362	0.00813193	TraesCS4A02G232700/TraesCS4B02G083100	2
GO:1901616	BP	GO:1901616	organic hydroxy compound catabolic process	3/65	113/31495	0.00167076	0.0110528	0.00814413	TraesCS7B02G046400/TraesCS1B02G349900/TraesCS7D02G145600	3
GO:0006826	BP	GO:0006826	iron ion transport	3/65	127/31495	0.00233064	0.0151845	0.0111886	TraesCS7B02G227900/TraesCS5B02G395800/TraesCS5D02G400800	3
GO:0055081	BP	GO:0055081	anion homeostasis	3/65	131/31495	0.00254479	0.0163323	0.0120343	TraesCS7B02G046400/TraesCS1B02G349900/TraesCS7D02G145600	3
GO:0016123	BP	GO:0016123	xanthophyll biosynthetic process	2/65	37/31495	0.00266602	0.0168586	0.0124221	TraesCS4B02G318000/TraesCS4D02G314400	2
GO:0008285	BP	GO:0008285	negative regulation of cell population proliferation	3/65	143/31495	0.00325889	0.020309	0.0149645	TraesCS4B02G186000/TraesCS1A02G349900/TraesCS4D02G187100	3
GO:0055088	BP	GO:0055088	lipid homeostasis	3/65	169/31495	0.00519575	0.0315138	0.0232207	TraesCS7B02G046400/TraesCS1B02G349900/TraesCS7D02G145600	3
GO:0009963	BP	GO:0009963	positive regulation of flavonoid biosynthetic process	2/65	52/31495	0.00520345	0.0315138	0.0232207	TraesCS4B02G186000/TraesCS4D02G187100	2
GO:0072329	BP	GO:0072329	monocarboxylic acid catabolic process	3/65	173/31495	0.00554335	0.0331061	0.024394	TraesCS7B02G046400/TraesCS1B02G349900/TraesCS7D02G145600	3
GO:0006284	BP	GO:0006284	base-excision repair	2/65	60/31495	0.00687259	0.0404824	0.0298291	TraesCS4A02G232700/TraesCS4B02G083100	2
GO:0016122	BP	GO:0016122	xanthophyll metabolic process	2/65	62/31495	0.007323	0.0425526	0.0313545	TraesCS4B02G318000/TraesCS4D02G314400	2
GO:0090575	CC	GO:0090575	RNA polymerase II transcription regulator complex	9/78	203/32121	1.68443e-09	7.41149e-08	6.2058e-08	TraesCS3B02G549800/TraesCS3B02G550200/TraesCS2B02G543800/TraesCS2B02G543700/TraesCS2A02G515300/TraesCS3A02G489500/TraesCS3A02G489700/TraesCS3D02G495700/TraesCS3D02G495400	9
GO:0005667	CC	GO:0005667	transcription regulator complex	9/78	390/32121	4.55776e-07	1.00271e-05	8.39588e-06	TraesCS3B02G549800/TraesCS3B02G550200/TraesCS2B02G543800/TraesCS2B02G543700/TraesCS2A02G515300/TraesCS3A02G489500/TraesCS3A02G489700/TraesCS3D02G495700/TraesCS3D02G495400	9
GO:0009295	CC	GO:0009295	nucleoid	3/78	104/32121	0.00210313	0.0308458	0.0258279	TraesCS4A02G232700/TraesCS4B02G083100/TraesCS1A02G349900	3
GO:0000977	MF	GO:0000977	RNA polymerase II transcription regulatory region sequence-specific DNA binding	9/64	183/27209	4.63003e-10	4.02813e-08	2.63181e-08	TraesCS3B02G549800/TraesCS3B02G550200/TraesCS2B02G543800/TraesCS2B02G543700/TraesCS2A02G515300/TraesCS3A02G489500/TraesCS3A02G489700/TraesCS3D02G495700/TraesCS3D02G495400	9
GO:0080043	MF	GO:0080043	quercetin 3-O-glucosyltransferase activity	9/64	287/27209	2.36424e-08	6.31227e-07	4.12417e-07	TraesCS2A02G081100/TraesCS7B02G123000/TraesCS7B02G046400/TraesCS7A02G215900/TraesCS1B02G349900/TraesCS1B02G312100/TraesCS2D02G374400/TraesCS7D02G145600/TraesCS7D02G217700	9
GO:0080044	MF	GO:0080044	quercetin 7-O-glucosyltransferase activity	9/64	287/27209	2.36424e-08	6.31227e-07	4.12417e-07	TraesCS2A02G081100/TraesCS7B02G123000/TraesCS7B02G046400/TraesCS7A02G215900/TraesCS1B02G349900/TraesCS1B02G312100/TraesCS2D02G374400/TraesCS7D02G145600/TraesCS7D02G217700	9
GO:0016872	MF	GO:0016872	intramolecular lyase activity	5/64	38/27209	2.90219e-08	6.31227e-07	4.12417e-07	TraesCS5B02G145800/TraesCS5B02G488900/TraesCS5A02G146900/TraesCS5A02G475600/TraesCS5D02G145400	5
GO:0000976	MF	GO:0000976	transcription cis-regulatory region binding	9/64	322/27209	6.33417e-08	1.10215e-06	7.20095e-07	TraesCS3B02G549800/TraesCS3B02G550200/TraesCS2B02G543800/TraesCS2B02G543700/TraesCS2A02G515300/TraesCS3A02G489500/TraesCS3A02G489700/TraesCS3D02G495700/TraesCS3D02G495400	9
GO:0035251	MF	GO:0035251	UDP-glucosyltransferase activity	9/64	416/27209	5.48583e-07	6.95575e-06	4.54459e-06	TraesCS2A02G081100/TraesCS7B02G123000/TraesCS7B02G046400/TraesCS7A02G215900/TraesCS1B02G349900/TraesCS1B02G312100/TraesCS2D02G374400/TraesCS7D02G145600/TraesCS7D02G217700	9
GO:1990837	MF	GO:1990837	sequence-specific double-stranded DNA binding	9/64	417/27209	5.59658e-07	6.95575e-06	4.54459e-06	TraesCS3B02G549800/TraesCS3B02G550200/TraesCS2B02G543800/TraesCS2B02G543700/TraesCS2A02G515300/TraesCS3A02G489500/TraesCS3A02G489700/TraesCS3D02G495700/TraesCS3D02G495400	9
GO:0080046	MF	GO:0080046	quercetin 4'-O-glucosyltransferase activity	4/64	65/27209	1.69192e-05	0.000178954	0.000116921	TraesCS7B02G046400/TraesCS1B02G349900/TraesCS2D02G374400/TraesCS7D02G145600	4
GO:0010294	MF	GO:0010294	abscisic acid glucosyltransferase activity	3/64	22/27209	1.85125e-05	0.000178954	0.000116921	TraesCS7B02G046400/TraesCS1B02G349900/TraesCS7D02G145600	3
GO:0016709	MF	GO:0016709	oxidoreductase activity, acting on paired donors, with incorporation or reduction of molecular oxygen, NAD(P)H as one donor, and incorporation of one atom of oxygen	6/64	349/27209	0.000170984	0.00148757	0.000971912	TraesCS7B02G251600/TraesCS7A02G339900/TraesCS1B02G476400/TraesCS7D02G347600/TraesCS1A02G442300/TraesCS1D02G450100	6
GO:0080045	MF	GO:0080045	quercetin 3'-O-glucosyltransferase activity	3/64	52/27209	0.000252622	0.00199801	0.00130541	TraesCS7B02G046400/TraesCS1B02G349900/TraesCS7D02G145600	3
GO:0016207	MF	GO:0016207	4-coumarate-CoA ligase activity	2/64	11/27209	0.000295485	0.00214227	0.00139967	TraesCS6B02G294100/TraesCS6D02G248000	2
GO:0003906	MF	GO:0003906	DNA-(apurinic or apyrimidinic site) endonuclease activity	2/64	18/27209	0.000813301	0.00544286	0.00355613	TraesCS4A02G232700/TraesCS4B02G083100	2
GO:0019104	MF	GO:0019104	DNA N-glycosylase activity	2/64	36/27209	0.00325884	0.0202513	0.0132314	TraesCS4A02G232700/TraesCS4B02G083100	2
GO:0016853	MF	GO:0016853	isomerase activity	5/64	456/27209	0.00438222	0.0254169	0.0166063	TraesCS5B02G145800/TraesCS5B02G488900/TraesCS5A02G146900/TraesCS5A02G475600/TraesCS5D02G145400	5
GO:0016799	MF	GO:0016799	hydrolase activity, hydrolyzing N-glycosyl compounds	2/64	54/27209	0.00720377	0.0380348	0.0248503	TraesCS4A02G232700/TraesCS4B02G083100	2
GO:0046915	MF	GO:0046915	transition metal ion transmembrane transporter activity	3/64	169/27209	0.00743209	0.0380348	0.0248503	TraesCS7B02G227900/TraesCS5B02G395800/TraesCS5D02G400800	3
GO:0016278	MF	GO:0016278	lysine N-methyltransferase activity	2/64	63/27209	0.00969917	0.044412	0.0290169	TraesCS4A02G232700/TraesCS4B02G083100	2
GO:0016279	MF	GO:0016279	protein-lysine N-methyltransferase activity	2/64	63/27209	0.00969917	0.044412	0.0290169	TraesCS4A02G232700/TraesCS4B02G083100	2
GO:0004693	MF	GO:0004693	cyclin-dependent protein serine/threonine kinase activity	2/64	70/27209	0.011868	0.0482202	0.031505	TraesCS3B02G266000/TraesCS3D02G237800	2
GO:0097472	MF	GO:0097472	cyclin-dependent protein kinase activity	2/64	70/27209	0.011868	0.0482202	0.031505	TraesCS3B02G266000/TraesCS3D02G237800	2
GO:0016405	MF	GO:0016405	CoA-ligase activity	2/64	71/27209	0.0121936	0.0482202	0.031505	TraesCS6B02G294100/TraesCS6D02G248000	2

## Sheet: wgcnadf_darkgrey
GO	ONTOLOGY	ID	Description	GeneRatio	BgRatio	pvalue	p.adjust	qvalue	geneID	Count
GO:0050773	BP	GO:0050773	regulation of dendrite development	3/64	15/31495	3.57822e-06	0.00127147	0.000918041	TraesCS3B02G326600/TraesCS3A02G292000/TraesCS3D02G291700	3
GO:0016358	BP	GO:0016358	dendrite development	3/64	18/31495	6.3893e-06	0.00127147	0.000918041	TraesCS3B02G326600/TraesCS3A02G292000/TraesCS3D02G291700	3
GO:0048587	BP	GO:0048587	regulation of short-day photoperiodism, flowering	3/64	50/31495	0.000146507	0.011679	0.00843263	TraesCS7A02G211300/TraesCS5B02G163500/TraesCS5A02G166100	3
GO:0006469	BP	GO:0006469	negative regulation of protein kinase activity	3/64	53/31495	0.000174347	0.011679	0.00843263	TraesCS3A02G282100/TraesCS1B02G475700/TraesCS1A02G441200	3
GO:0033673	BP	GO:0033673	negative regulation of kinase activity	3/64	53/31495	0.000174347	0.011679	0.00843263	TraesCS3A02G282100/TraesCS1B02G475700/TraesCS1A02G441200	3
GO:0048572	BP	GO:0048572	short-day photoperiodism	3/64	56/31495	0.00020541	0.011679	0.00843263	TraesCS7A02G211300/TraesCS5B02G163500/TraesCS5A02G166100	3
GO:0048575	BP	GO:0048575	short-day photoperiodism, flowering	3/64	56/31495	0.00020541	0.011679	0.00843263	TraesCS7A02G211300/TraesCS5B02G163500/TraesCS5A02G166100	3
GO:0071482	BP	GO:0071482	cellular response to light stimulus	5/64	281/31495	0.000270604	0.0122862	0.00887102	TraesCS7B02G077600/TraesCS7A02G172700/TraesCS7A02G297900/TraesCS6A02G175800/TraesCS5D02G326200	5
GO:0010975	BP	GO:0010975	regulation of neuron projection development	3/64	62/31495	0.000277829	0.0122862	0.00887102	TraesCS3B02G326600/TraesCS3A02G292000/TraesCS3D02G291700	3
GO:0009813	BP	GO:0009813	flavonoid biosynthetic process	5/64	306/31495	0.000399778	0.0151818	0.0109617	TraesCS3B02G259000/TraesCS7A02G241600/TraesCS7D02G240600/TraesCS1D02G425400/TraesCS6D02G004300	5
GO:0048577	BP	GO:0048577	negative regulation of short-day photoperiodism, flowering	2/64	15/31495	0.000419596	0.0151818	0.0109617	TraesCS5B02G163500/TraesCS5A02G166100	2
GO:0071478	BP	GO:0071478	cellular response to radiation	5/64	327/31495	0.000540395	0.0157214	0.0113514	TraesCS7B02G077600/TraesCS7A02G172700/TraesCS7A02G297900/TraesCS6A02G175800/TraesCS5D02G326200	5
GO:0051348	BP	GO:0051348	negative regulation of transferase activity	3/64	79/31495	0.000566808	0.0157214	0.0113514	TraesCS3A02G282100/TraesCS1B02G475700/TraesCS1A02G441200	3
GO:0001933	BP	GO:0001933	negative regulation of protein phosphorylation	3/64	82/31495	0.000632017	0.0157214	0.0113514	TraesCS3A02G282100/TraesCS1B02G475700/TraesCS1A02G441200	3
GO:0031344	BP	GO:0031344	regulation of cell projection organization	3/64	82/31495	0.000632017	0.0157214	0.0113514	TraesCS3B02G326600/TraesCS3A02G292000/TraesCS3D02G291700	3
GO:0120035	BP	GO:0120035	regulation of plasma membrane bounded cell projection organization	3/64	82/31495	0.000632017	0.0157214	0.0113514	TraesCS3B02G326600/TraesCS3A02G292000/TraesCS3D02G291700	3
GO:0042326	BP	GO:0042326	negative regulation of phosphorylation	3/64	88/31495	0.000776381	0.0181764	0.013124	TraesCS3A02G282100/TraesCS1B02G475700/TraesCS1A02G441200	3
GO:0010119	BP	GO:0010119	regulation of stomatal movement	4/64	212/31495	0.000924473	0.0204411	0.0147591	TraesCS5A02G068900/TraesCS1B02G475700/TraesCS1A02G441200/TraesCS4D02G012700	4
GO:0010109	BP	GO:0010109	regulation of photosynthesis	3/64	104/31495	0.00125896	0.0263719	0.0190413	TraesCS7A02G297900/TraesCS1B02G475700/TraesCS1A02G441200	3
GO:0010118	BP	GO:0010118	stomatal movement	5/64	417/31495	0.00159566	0.0317536	0.0229271	TraesCS5A02G068900/TraesCS1B02G475700/TraesCS1A02G441200/TraesCS5D02G530900/TraesCS4D02G012700	5
GO:0009638	BP	GO:0009638	phototropism	2/64	31/31495	0.00181968	0.0343062	0.0247701	TraesCS6B02G117400/TraesCSU02G114000	2
GO:0045664	BP	GO:0045664	regulation of neuron differentiation	3/64	121/31495	0.00194271	0.0343062	0.0247701	TraesCS3B02G326600/TraesCS3A02G292000/TraesCS3D02G291700	3
GO:0050767	BP	GO:0050767	regulation of neurogenesis	3/64	127/31495	0.00222958	0.0343062	0.0247701	TraesCS3B02G326600/TraesCS3A02G292000/TraesCS3D02G291700	3
GO:0022900	BP	GO:0022900	electron transport chain	4/64	272/31495	0.0023025	0.0343062	0.0247701	TraesCS7B02G077600/TraesCS7A02G172700/TraesCS1B02G475700/TraesCS1A02G441200	4
GO:0010563	BP	GO:0010563	negative regulation of phosphorus metabolic process	3/64	131/31495	0.00243468	0.0343062	0.0247701	TraesCS3A02G282100/TraesCS1B02G475700/TraesCS1A02G441200	3
GO:0045936	BP	GO:0045936	negative regulation of phosphate metabolic process	3/64	131/31495	0.00243468	0.0343062	0.0247701	TraesCS3A02G282100/TraesCS1B02G475700/TraesCS1A02G441200	3
GO:1902456	BP	GO:1902456	regulation of stomatal opening	2/64	36/31495	0.00244931	0.0343062	0.0247701	TraesCS1B02G475700/TraesCS1A02G441200	2
GO:0010205	BP	GO:0010205	photoinhibition	2/64	37/31495	0.00258589	0.0343062	0.0247701	TraesCS1B02G475700/TraesCS1A02G441200	2
GO:0043155	BP	GO:0043155	negative regulation of photosynthesis, light reaction	2/64	37/31495	0.00258589	0.0343062	0.0247701	TraesCS1B02G475700/TraesCS1A02G441200	2
GO:1905156	BP	GO:1905156	negative regulation of photosynthesis	2/64	37/31495	0.00258589	0.0343062	0.0247701	TraesCS1B02G475700/TraesCS1A02G441200	2
GO:0031175	BP	GO:0031175	neuron projection development	3/64	141/31495	0.00299742	0.0384831	0.027786	TraesCS3B02G326600/TraesCS3A02G292000/TraesCS3D02G291700	3
GO:0051960	BP	GO:0051960	regulation of nervous system development	3/64	146/31495	0.00330633	0.0411224	0.0296917	TraesCS3B02G326600/TraesCS3A02G292000/TraesCS3D02G291700	3
GO:1990069	BP	GO:1990069	stomatal opening	2/64	43/31495	0.00347872	0.0419555	0.0302932	TraesCS1B02G475700/TraesCS1A02G441200	2
GO:0072488	BP	GO:0072488	ammonium transmembrane transport	2/64	45/31495	0.00380394	0.0445284	0.0321509	TraesCS2B02G383600/TraesCS2D02G362900	2
GO:0006694	BP	GO:0006694	steroid biosynthetic process	3/64	160/31495	0.00427264	0.048586	0.0350806	TraesCS5B02G236500/TraesCS4B02G139900/TraesCS5D02G244900	3
GO:0010287	CC	GO:0010287	plastoglobule	4/62	131/32121	0.000122713	0.00380409	0.00310011	TraesCS7B02G077600/TraesCS7A02G172700/TraesCS7A02G338800/TraesCS1D02G147000	4
GO:0005741	CC	GO:0005741	mitochondrial outer membrane	3/62	102/32121	0.00102622	0.0107121	0.00872974	TraesCS3B02G326600/TraesCS3A02G292000/TraesCS3D02G291700	3
GO:0019867	CC	GO:0019867	outer membrane	4/62	249/32121	0.00138221	0.0107121	0.00872974	TraesCS3B02G326600/TraesCS3A02G292000/TraesCS5B02G542600/TraesCS3D02G291700	4
GO:0031968	CC	GO:0031968	organelle outer membrane	4/62	249/32121	0.00138221	0.0107121	0.00872974	TraesCS3B02G326600/TraesCS3A02G292000/TraesCS5B02G542600/TraesCS3D02G291700	4
GO:0010295	MF	GO:0010295	(+)-abscisic acid 8'-hydroxylase activity	2/56	13/27209	0.000319827	0.0415775	0.0366959	TraesCS5B02G236500/TraesCS5D02G244900	2

## Sheet: wgcnadf_darkmagenta
GO	ONTOLOGY	ID	Description	GeneRatio	BgRatio	pvalue	p.adjust	qvalue	geneID	Count
GO:0015979	BP	GO:0015979	photosynthesis	4/11	389/31495	7.06098e-06	0.000416598	0.000208113	TraesCS3B02G189000/TraesCS5B02G247000/TraesCS1B02G087800/TraesCS5D02G010000	4
GO:0006743	BP	GO:0006743	ubiquinone metabolic process	2/11	44/31495	0.000104073	0.00204677	0.00102247	TraesCS5B02G234800/TraesCS4B02G000100	2
GO:0006744	BP	GO:0006744	ubiquinone biosynthetic process	2/11	44/31495	0.000104073	0.00204677	0.00102247	TraesCS5B02G234800/TraesCS4B02G000100	2
GO:1901661	BP	GO:1901661	quinone metabolic process	2/11	75/31495	0.000303491	0.00331088	0.00165397	TraesCS5B02G234800/TraesCS4B02G000100	2
GO:1901663	BP	GO:1901663	quinone biosynthetic process	2/11	75/31495	0.000303491	0.00331088	0.00165397	TraesCS5B02G234800/TraesCS4B02G000100	2
GO:0042181	BP	GO:0042181	ketone biosynthetic process	2/11	79/31495	0.0003367	0.00331088	0.00165397	TraesCS5B02G234800/TraesCS4B02G000100	2
GO:0000028	BP	GO:0000028	ribosomal small subunit assembly	2/11	120/31495	0.000774207	0.00652546	0.00325982	TraesCS3B02G187600/TraesCSU02G259800	2
GO:0000462	BP	GO:0000462	maturation of SSU-rRNA from tricistronic rRNA transcript (SSU-rRNA, 5.8S rRNA, LSU-rRNA)	2/11	158/31495	0.00133518	0.00984699	0.0049191	TraesCS3B02G187600/TraesCSU02G259800	2
GO:0030490	BP	GO:0030490	maturation of SSU-rRNA	2/11	179/31495	0.00170813	0.0111977	0.00559386	TraesCS3B02G187600/TraesCSU02G259800	2
GO:0042274	BP	GO:0042274	ribosomal small subunit biogenesis	2/11	237/31495	0.00296557	0.0174969	0.00874062	TraesCS3B02G187600/TraesCSU02G259800	2
GO:0042255	BP	GO:0042255	ribosome assembly	2/11	251/31495	0.0033182	0.0177976	0.00889088	TraesCS3B02G187600/TraesCSU02G259800	2
GO:0042180	BP	GO:0042180	cellular ketone metabolic process	2/11	338/31495	0.00592431	0.0291278	0.0145509	TraesCS5B02G234800/TraesCS4B02G000100	2
GO:0140694	BP	GO:0140694	non-membrane-bounded organelle assembly	2/11	409/31495	0.00856249	0.0341864	0.0170779	TraesCS3B02G187600/TraesCSU02G259800	2
GO:0022618	BP	GO:0022618	ribonucleoprotein complex assembly	2/11	442/31495	0.00993911	0.0341864	0.0170779	TraesCS3B02G187600/TraesCSU02G259800	2
GO:0010384	BP	GO:0010384	cell wall proteoglycan metabolic process	1/11	30/31495	0.0104297	0.0341864	0.0170779	TraesCS1B02G260200	1
GO:0010404	BP	GO:0010404	cell wall hydroxyproline-rich glycoprotein metabolic process	1/11	30/31495	0.0104297	0.0341864	0.0170779	TraesCS1B02G260200	1
GO:0010405	BP	GO:0010405	arabinogalactan protein metabolic process	1/11	30/31495	0.0104297	0.0341864	0.0170779	TraesCS1B02G260200	1
GO:0018258	BP	GO:0018258	protein O-linked glycosylation via hydroxyproline	1/11	30/31495	0.0104297	0.0341864	0.0170779	TraesCS1B02G260200	1
GO:0071826	BP	GO:0071826	ribonucleoprotein complex subunit organization	2/11	469/31495	0.0111345	0.0344722	0.0172207	TraesCS3B02G187600/TraesCSU02G259800	2
GO:0006364	BP	GO:0006364	rRNA processing	2/11	481/31495	0.0116855	0.0344722	0.0172207	TraesCS3B02G187600/TraesCSU02G259800	2
GO:0031048	BP	GO:0031048	small non-coding RNA-dependent heterochromatin formation	1/11	37/31495	0.0128491	0.0353846	0.0176765	TraesCS5D02G192900	1
GO:0048564	BP	GO:0048564	photosystem I assembly	1/11	38/31495	0.0131943	0.0353846	0.0176765	TraesCS5D02G010000	1
GO:0006493	BP	GO:0006493	protein O-linked glycosylation	1/11	45/31495	0.0156074	0.0400365	0.0200004	TraesCS1B02G260200	1
GO:1900056	BP	GO:1900056	negative regulation of leaf senescence	1/11	55/31495	0.0190455	0.0439976	0.0219792	TraesCS1B02G260200	1
GO:0006029	BP	GO:0006029	proteoglycan metabolic process	1/11	56/31495	0.0193888	0.0439976	0.0219792	TraesCS1B02G260200	1
GO:0048354	BP	GO:0048354	mucilage biosynthetic process involved in seed coat development	1/11	56/31495	0.0193888	0.0439976	0.0219792	TraesCS1B02G260200	1
GO:1905622	BP	GO:1905622	negative regulation of leaf development	1/11	59/31495	0.0204177	0.0446165	0.0222884	TraesCS1B02G260200	1
GO:1990204	CC	GO:1990204	oxidoreductase complex	4/21	241/32121	1.67323e-05	0.000183276	8.76918e-05	TraesCS5B02G234800/TraesCS1B02G087800/TraesCS4B02G000100/TraesCSU02G269100	4
GO:0005763	CC	GO:0005763	mitochondrial small ribosomal subunit	3/21	82/32121	2.06296e-05	0.000183276	8.76918e-05	TraesCS3B02G187600/TraesCS4B02G245600/TraesCSU02G259800	3
GO:0015935	CC	GO:0015935	small ribosomal subunit	4/21	267/32121	2.49922e-05	0.000183276	8.76918e-05	TraesCS3B02G187600/TraesCS4B02G245600/TraesCS1D02G130500/TraesCSU02G259800	4
GO:0000314	CC	GO:0000314	organellar small ribosomal subunit	3/21	112/32121	5.24277e-05	0.000288352	0.000137968	TraesCS3B02G187600/TraesCS4B02G245600/TraesCSU02G259800	3
GO:0030964	CC	GO:0030964	NADH dehydrogenase complex	3/21	121/32121	6.5993e-05	0.000290369	0.000138933	TraesCS5B02G234800/TraesCS1B02G087800/TraesCS4B02G000100	3
GO:0005761	CC	GO:0005761	mitochondrial ribosome	3/21	151/32121	0.000127281	0.000466697	0.0002233	TraesCS3B02G187600/TraesCS4B02G245600/TraesCSU02G259800	3
GO:0098798	CC	GO:0098798	mitochondrial protein-containing complex	4/21	474/32121	0.000229604	0.000721224	0.000345083	TraesCS3B02G187600/TraesCS1B02G087800/TraesCS4B02G245600/TraesCSU02G259800	4
GO:0000313	CC	GO:0000313	organellar ribosome	3/21	193/32121	0.000262263	0.000721224	0.000345083	TraesCS3B02G187600/TraesCS4B02G245600/TraesCSU02G259800	3
GO:0005759	CC	GO:0005759	mitochondrial matrix	3/21	324/32121	0.00118183	0.00288891	0.00138225	TraesCS3B02G187600/TraesCS4B02G245600/TraesCSU02G259800	3
GO:0009654	CC	GO:0009654	photosystem II oxygen evolving complex	1/21	21/32121	0.0136442	0.0300172	0.0143623	TraesCSU02G269100	1
GO:0009523	CC	GO:0009523	photosystem II	1/21	27/32121	0.0175098	0.0350196	0.0167558	TraesCSU02G269100	1
GO:0009521	CC	GO:0009521	photosystem	1/21	33/32121	0.021361	0.0391619	0.0187378	TraesCSU02G269100	1
GO:0003959	MF	GO:0003959	NADPH dehydrogenase activity	2/10	25/27209	3.63075e-05	0.00072615	3.82184e-05	TraesCS5B02G234800/TraesCS4B02G000100	2
GO:0016651	MF	GO:0016651	oxidoreductase activity, acting on NAD(P)H	3/10	302/27209	0.000153343	0.00114803	6.04227e-05	TraesCS5B02G234800/TraesCS1B02G087800/TraesCS4B02G000100	3
GO:0048027	MF	GO:0048027	mRNA 5'-UTR binding	2/10	54/27209	0.000172205	0.00114803	6.04227e-05	TraesCS3B02G187600/TraesCSU02G259800	2
GO:0070181	MF	GO:0070181	small ribosomal subunit rRNA binding	2/10	64/27209	0.000242128	0.00120943	6.36543e-05	TraesCS3B02G187600/TraesCSU02G259800	2
GO:0008137	MF	GO:0008137	NADH dehydrogenase (ubiquinone) activity	2/10	82/27209	0.000397457	0.00120943	6.36543e-05	TraesCS5B02G234800/TraesCS4B02G000100	2
GO:0050136	MF	GO:0050136	NADH dehydrogenase (quinone) activity	2/10	82/27209	0.000397457	0.00120943	6.36543e-05	TraesCS5B02G234800/TraesCS4B02G000100	2
GO:0015453	MF	GO:0015453	oxidoreduction-driven active transmembrane transporter activity	2/10	90/27209	0.000478567	0.00120943	6.36543e-05	TraesCS5B02G234800/TraesCS4B02G000100	2
GO:0003955	MF	GO:0003955	NAD(P)H dehydrogenase (quinone) activity	2/10	91/27209	0.000489225	0.00120943	6.36543e-05	TraesCS5B02G234800/TraesCS4B02G000100	2
GO:0003954	MF	GO:0003954	NADH dehydrogenase activity	2/10	96/27209	0.000544244	0.00120943	6.36543e-05	TraesCS5B02G234800/TraesCS4B02G000100	2
GO:0016655	MF	GO:0016655	oxidoreductase activity, acting on NAD(P)H, quinone or similar compound as acceptor	2/10	114/27209	0.000766036	0.00153207	8.06354e-05	TraesCS5B02G234800/TraesCS4B02G000100	2
GO:0009055	MF	GO:0009055	electron transfer activity	2/10	141/27209	0.00116765	0.002123	0.000111737	TraesCS5B02G234800/TraesCS4B02G000100	2
GO:0019843	MF	GO:0019843	rRNA binding	2/10	242/27209	0.00338216	0.00563694	0.000296681	TraesCS3B02G187600/TraesCSU02G259800	2
GO:0010428	MF	GO:0010428	methyl-CpNpG binding	1/10	15/27209	0.00550013	0.00785733	0.000413544	TraesCS5D02G192900	1
GO:0010429	MF	GO:0010429	methyl-CpNpN binding	1/10	15/27209	0.00550013	0.00785733	0.000413544	TraesCS5D02G192900	1
GO:1990714	MF	GO:1990714	hydroxyproline O-galactosyltransferase activity	1/10	30/27209	0.010973	0.0146307	0.000770037	TraesCS1B02G260200	1
GO:0008327	MF	GO:0008327	methyl-CpG binding	1/10	56/27209	0.0203952	0.025494	0.00134179	TraesCS5D02G192900	1
GO:0008378	MF	GO:0008378	galactosyltransferase activity	1/10	119/27209	0.0428917	0.046636	0.00245453	TraesCS1B02G260200	1
GO:0051082	MF	GO:0051082	unfolded protein binding	1/10	119/27209	0.0428917	0.046636	0.00245453	TraesCS5D02G010000	1
GO:0042054	MF	GO:0042054	histone methyltransferase activity	1/10	123/27209	0.0443042	0.046636	0.00245453	TraesCS5D02G192900	1

## Sheet: wgcnadf_darkolivegreen
GO	ONTOLOGY	ID	Description	GeneRatio	BgRatio	pvalue	p.adjust	qvalue	geneID	Count
GO:0030896	CC	GO:0030896	checkpoint clamp complex	1/9	10/32121	0.00279877	0.00839107	0.00220818	TraesCS7D02G063200	1
GO:0009346	CC	GO:0009346	ATP-independent citrate lyase complex	1/9	15/32121	0.00419554	0.00839107	0.00220818	TraesCS3B02G511600	1
GO:0004527	MF	GO:0004527	exonuclease activity	2/11	159/27209	0.00180289	0.0342549	0.0094889	TraesCS7B02G184500/TraesCS7D02G063200	2
GO:0004596	MF	GO:0004596	peptide alpha-N-acetyltransferase activity	1/11	14/27209	0.00564639	0.034458	0.00954514	TraesCS6D02G304600	1
GO:0003878	MF	GO:0003878	ATP citrate synthase activity	1/11	15/27209	0.00604859	0.034458	0.00954514	TraesCS3B02G511600	1
GO:0010485	MF	GO:0010485	H4 histone acetyltransferase activity	1/11	18/27209	0.00725431	0.034458	0.00954514	TraesCS6D02G304600	1
GO:0046912	MF	GO:0046912	acyltransferase activity, acyl groups converted into alkyl on transfer	1/11	32/27209	0.0128634	0.0392506	0.0108727	TraesCS3B02G511600	1
GO:0008409	MF	GO:0008409	5'-3' exonuclease activity	1/11	35/27209	0.0140616	0.0392506	0.0108727	TraesCS7B02G184500	1
GO:0003887	MF	GO:0003887	DNA-directed DNA polymerase activity	1/11	36/27209	0.0144607	0.0392506	0.0108727	TraesCS7B02G184500	1
GO:0034061	MF	GO:0034061	DNA polymerase activity	1/11	43/27209	0.0172504	0.0400797	0.0111024	TraesCS7B02G184500	1
GO:0004402	MF	GO:0004402	histone acetyltransferase activity	1/11	53/27209	0.0212231	0.0400797	0.0111024	TraesCS6D02G304600	1
GO:0061733	MF	GO:0061733	peptide-lysine-N-acetyltransferase activity	1/11	53/27209	0.0212231	0.0400797	0.0111024	TraesCS6D02G304600	1
GO:0034212	MF	GO:0034212	peptide N-acetyltransferase activity	1/11	58/27209	0.023204	0.0400797	0.0111024	TraesCS6D02G304600	1
GO:0003684	MF	GO:0003684	damaged DNA binding	1/11	80/27209	0.0318767	0.0494555	0.0136996	TraesCS7D02G063200	1
GO:0008080	MF	GO:0008080	N-acetyltransferase activity	1/11	85/27209	0.033838	0.0494555	0.0136996	TraesCS6D02G304600	1

## Sheet: wgcnadf_darkorange
...1	ONTOLOGY	ID	Description	GeneRatio	BgRatio	pvalue	p.adjust	qvalue	geneID	Count
GO:0015750	BP	GO:0015750	pentose transmembrane transport	4/50	29/31495	1.29602e-07	1.51358e-05	1.08487e-05	TraesCS2B02G218700/TraesCS2A02G188600/TraesCS5A02G226500/TraesCS2D02G199100	4
GO:0018108	BP	GO:0018108	peptidyl-tyrosine phosphorylation	4/50	30/31495	1.49366e-07	1.51358e-05	1.08487e-05	TraesCS7B02G122800/TraesCS7A02G215800/TraesCS2D02G173100/TraesCS7D02G217500	4
GO:0018212	BP	GO:0018212	peptidyl-tyrosine modification	4/50	30/31495	1.49366e-07	1.51358e-05	1.08487e-05	TraesCS7B02G122800/TraesCS7A02G215800/TraesCS2D02G173100/TraesCS7D02G217500	4
GO:0015752	BP	GO:0015752	D-ribose transmembrane transport	3/50	17/31495	2.52014e-06	9.57655e-05	6.86408e-05	TraesCS2B02G218700/TraesCS2A02G188600/TraesCS2D02G199100	3
GO:0015753	BP	GO:0015753	D-xylose transmembrane transport	3/50	17/31495	2.52014e-06	9.57655e-05	6.86408e-05	TraesCS2B02G218700/TraesCS2A02G188600/TraesCS2D02G199100	3
GO:0015757	BP	GO:0015757	galactose transmembrane transport	3/50	17/31495	2.52014e-06	9.57655e-05	6.86408e-05	TraesCS2B02G218700/TraesCS2A02G188600/TraesCS2D02G199100	3
GO:0015793	BP	GO:0015793	glycerol transmembrane transport	3/50	17/31495	2.52014e-06	9.57655e-05	6.86408e-05	TraesCS2B02G218700/TraesCS2A02G188600/TraesCS2D02G199100	3
GO:0015795	BP	GO:0015795	sorbitol transmembrane transport	3/50	17/31495	2.52014e-06	9.57655e-05	6.86408e-05	TraesCS2B02G218700/TraesCS2A02G188600/TraesCS2D02G199100	3
GO:0015797	BP	GO:0015797	mannitol transmembrane transport	3/50	18/31495	3.02079e-06	0.000102036	7.31349e-05	TraesCS2B02G218700/TraesCS2A02G188600/TraesCS2D02G199100	3
GO:0034406	BP	GO:0034406	cell wall beta-glucan metabolic process	3/50	20/31495	4.21079e-06	0.000116371	8.34099e-05	TraesCS7B02G147500/TraesCS7A02G243900/TraesCS7D02G242500	3
GO:0052541	BP	GO:0052541	plant-type cell wall cellulose metabolic process	3/50	20/31495	4.21079e-06	0.000116371	8.34099e-05	TraesCS7B02G147500/TraesCS7A02G243900/TraesCS7D02G242500	3
GO:0015798	BP	GO:0015798	myo-inositol transport	3/50	23/31495	6.51957e-06	0.000165163	0.000118382	TraesCS2B02G218700/TraesCS2A02G188600/TraesCS2D02G199100	3
GO:0006968	BP	GO:0006968	cellular defense response	3/50	27/31495	1.07197e-05	0.000232771	0.000166841	TraesCS7B02G147500/TraesCS7A02G243900/TraesCS7D02G242500	3
GO:0015791	BP	GO:0015791	polyol transmembrane transport	3/50	27/31495	1.07197e-05	0.000232771	0.000166841	TraesCS2B02G218700/TraesCS2A02G188600/TraesCS2D02G199100	3
GO:0031349	BP	GO:0031349	positive regulation of defense response	6/50	344/31495	1.72281e-05	0.000349157	0.000250261	TraesCS3A02G399000/TraesCS7B02G122800/TraesCS7A02G215800/TraesCS6B02G365200/TraesCS7D02G217500/TraesCS3D02G393200	6
GO:0008645	BP	GO:0008645	hexose transmembrane transport	4/50	120/31495	4.03068e-05	0.000675275	0.00048401	TraesCS2B02G218700/TraesCS2A02G188600/TraesCS5A02G226500/TraesCS2D02G199100	4
GO:0046323	BP	GO:0046323	glucose import	4/50	120/31495	4.03068e-05	0.000675275	0.00048401	TraesCS2B02G218700/TraesCS2A02G188600/TraesCS5A02G226500/TraesCS2D02G199100	4
GO:1904659	BP	GO:1904659	glucose transmembrane transport	4/50	120/31495	4.03068e-05	0.000675275	0.00048401	TraesCS2B02G218700/TraesCS2A02G188600/TraesCS5A02G226500/TraesCS2D02G199100	4
GO:0015749	BP	GO:0015749	monosaccharide transmembrane transport	4/50	123/31495	4.4391e-05	0.000675275	0.00048401	TraesCS2B02G218700/TraesCS2A02G188600/TraesCS5A02G226500/TraesCS2D02G199100	4
GO:0010052	BP	GO:0010052	guard cell differentiation	3/50	43/31495	4.4426e-05	0.000675275	0.00048401	TraesCS7B02G147500/TraesCS7A02G243900/TraesCS7D02G242500	3
GO:0010493	BP	GO:0010493	Lewis a epitope biosynthetic process	2/50	12/31495	0.000161372	0.00233605	0.00167438	TraesCS7B02G093500/TraesCS7D02G189700	2
GO:0015850	BP	GO:0015850	organic hydroxy compound transport	3/50	76/31495	0.000243914	0.00337045	0.0024158	TraesCS2B02G218700/TraesCS2A02G188600/TraesCS2D02G199100	3
GO:0010103	BP	GO:0010103	stomatal complex morphogenesis	3/50	85/31495	0.00033927	0.00448427	0.00321414	TraesCS7B02G147500/TraesCS7A02G243900/TraesCS7D02G242500	3
GO:0030243	BP	GO:0030243	cellulose metabolic process	3/50	115/31495	0.000820219	0.0103894	0.00744673	TraesCS7B02G147500/TraesCS7A02G243900/TraesCS7D02G242500	3
GO:0034219	BP	GO:0034219	carbohydrate transmembrane transport	4/50	271/31495	0.000904641	0.0110004	0.00788466	TraesCS2B02G218700/TraesCS2A02G188600/TraesCS5A02G226500/TraesCS2D02G199100	4
GO:0010374	BP	GO:0010374	stomatal complex development	3/50	126/31495	0.00106815	0.0121135	0.00868245	TraesCS7B02G147500/TraesCS7A02G243900/TraesCS7D02G242500	3
GO:0008643	BP	GO:0008643	carbohydrate transport	4/50	284/31495	0.00107587	0.0121135	0.00868245	TraesCS2B02G218700/TraesCS2A02G188600/TraesCS5A02G226500/TraesCS2D02G199100	4
GO:0051273	BP	GO:0051273	beta-glucan metabolic process	3/50	132/31495	0.00122129	0.0132597	0.00950404	TraesCS7B02G147500/TraesCS7A02G243900/TraesCS7D02G242500	3
GO:0010311	BP	GO:0010311	lateral root formation	3/50	143/31495	0.0015366	0.0161078	0.0115454	TraesCS2B02G218700/TraesCS2A02G188600/TraesCS2D02G199100	3
GO:0010026	BP	GO:0010026	trichome differentiation	4/50	320/31495	0.00166717	0.016894	0.0121089	TraesCS7B02G147500/TraesCS7A02G243900/TraesCS4B02G172400/TraesCS7D02G242500	4
GO:1902600	BP	GO:1902600	proton transmembrane transport	4/50	328/31495	0.00182409	0.0175218	0.0125589	TraesCS2B02G218700/TraesCS2A02G188600/TraesCS5A02G226500/TraesCS2D02G199100	4
GO:0090626	BP	GO:0090626	plant epidermis morphogenesis	4/50	329/31495	0.0018444	0.0175218	0.0125589	TraesCS7B02G147500/TraesCS7A02G243900/TraesCS4B02G172400/TraesCS7D02G242500	4
GO:0072583	BP	GO:0072583	clathrin-dependent endocytosis	2/50	44/31495	0.00223915	0.0206274	0.0147848	TraesCS1B02G296900/TraesCS1A02G287500	2
GO:0002218	BP	GO:0002218	activation of innate immune response	3/50	182/31495	0.00304737	0.0272471	0.0195296	TraesCS3A02G399000/TraesCS6B02G365200/TraesCS3D02G393200	3
GO:0010102	BP	GO:0010102	lateral root morphogenesis	3/50	190/31495	0.00343892	0.0298695	0.0214092	TraesCS2B02G218700/TraesCS2A02G188600/TraesCS2D02G199100	3
GO:0010101	BP	GO:0010101	post-embryonic root morphogenesis	3/50	193/31495	0.00359332	0.0303436	0.021749	TraesCS2B02G218700/TraesCS2A02G188600/TraesCS2D02G199100	3
GO:0002253	BP	GO:0002253	activation of immune response	3/50	205/31495	0.00425311	0.0349445	0.0250468	TraesCS3A02G399000/TraesCS6B02G365200/TraesCS3D02G393200	3
GO:0045088	BP	GO:0045088	regulation of innate immune response	4/50	441/31495	0.00525453	0.0420362	0.0301298	TraesCS3A02G399000/TraesCS6B02G365200/TraesCS2D02G259300/TraesCS3D02G393200	4
GO:0090406	CC	GO:0090406	pollen tube	4/50	152/32121	9.37022e-05	0.00178034	0.000690438	TraesCS2B02G218700/TraesCS2A02G188600/TraesCS5A02G226500/TraesCS2D02G199100	4
GO:0032580	CC	GO:0032580	Golgi cisterna membrane	2/50	23/32121	0.000588356	0.00558938	0.00216763	TraesCS2B02G196000/TraesCS2D02G177200	2
GO:0031985	CC	GO:0031985	Golgi cisterna	2/50	50/32121	0.00277337	0.0135528	0.00525593	TraesCS2B02G196000/TraesCS2D02G177200	2
GO:0042995	CC	GO:0042995	cell projection	4/50	403/32121	0.00356653	0.0135528	0.00525593	TraesCS2B02G218700/TraesCS2A02G188600/TraesCS5A02G226500/TraesCS2D02G199100	4
GO:0120025	CC	GO:0120025	plasma membrane bounded cell projection	4/50	403/32121	0.00356653	0.0135528	0.00525593	TraesCS2B02G218700/TraesCS2A02G188600/TraesCS5A02G226500/TraesCS2D02G199100	4
GO:0005795	CC	GO:0005795	Golgi stack	2/50	74/32121	0.00597132	0.0166355	0.00645142	TraesCS2B02G196000/TraesCS2D02G177200	2
GO:0030136	CC	GO:0030136	clathrin-coated vesicle	2/50	75/32121	0.00612885	0.0166355	0.00645142	TraesCS1B02G296900/TraesCS1A02G287500	2
GO:1990861	CC	GO:1990861	Ubp3-Bre5 deubiquitination complex	1/50	12/32121	0.0185234	0.0365552	0.0141765	TraesCS2D02G183500	1
GO:0030135	CC	GO:0030135	coated vesicle	2/50	136/32121	0.0190912	0.0365552	0.0141765	TraesCS1B02G296900/TraesCS1A02G287500	2
GO:0046658	CC	GO:0046658	anchored component of plasma membrane	3/50	365/32121	0.0192396	0.0365552	0.0141765	TraesCS7B02G147500/TraesCS7A02G243900/TraesCS7D02G242500	3
GO:0031225	CC	GO:0031225	anchored component of membrane	3/50	416/32121	0.0269909	0.0466206	0.01808	TraesCS7B02G147500/TraesCS7A02G243900/TraesCS7D02G242500	3
GO:0004713	MF	GO:0004713	protein tyrosine kinase activity	4/42	25/27209	6.05757e-08	3.73648e-06	1.37064e-06	TraesCS7B02G122800/TraesCS7A02G215800/TraesCS2D02G173100/TraesCS7D02G217500	4
GO:0015146	MF	GO:0015146	pentose transmembrane transporter activity	4/42	29/27209	1.13227e-07	3.73648e-06	1.37064e-06	TraesCS2B02G218700/TraesCS2A02G188600/TraesCS5A02G226500/TraesCS2D02G199100	4
GO:0005354	MF	GO:0005354	galactose transmembrane transporter activity	3/42	17/27209	2.29073e-06	1.88985e-05	6.93247e-06	TraesCS2B02G218700/TraesCS2A02G188600/TraesCS2D02G199100	3
GO:0015148	MF	GO:0015148	D-xylose transmembrane transporter activity	3/42	17/27209	2.29073e-06	1.88985e-05	6.93247e-06	TraesCS2B02G218700/TraesCS2A02G188600/TraesCS2D02G199100	3
GO:0015168	MF	GO:0015168	glycerol transmembrane transporter activity	3/42	17/27209	2.29073e-06	1.88985e-05	6.93247e-06	TraesCS2B02G218700/TraesCS2A02G188600/TraesCS2D02G199100	3
GO:0015575	MF	GO:0015575	mannitol transmembrane transporter activity	3/42	17/27209	2.29073e-06	1.88985e-05	6.93247e-06	TraesCS2B02G218700/TraesCS2A02G188600/TraesCS2D02G199100	3
GO:0015576	MF	GO:0015576	sorbitol transmembrane transporter activity	3/42	17/27209	2.29073e-06	1.88985e-05	6.93247e-06	TraesCS2B02G218700/TraesCS2A02G188600/TraesCS2D02G199100	3
GO:0015591	MF	GO:0015591	D-ribose transmembrane transporter activity	3/42	17/27209	2.29073e-06	1.88985e-05	6.93247e-06	TraesCS2B02G218700/TraesCS2A02G188600/TraesCS2D02G199100	3
GO:0005365	MF	GO:0005365	myo-inositol transmembrane transporter activity	3/42	23/27209	5.92764e-06	4.34694e-05	1.59457e-05	TraesCS2B02G218700/TraesCS2A02G188600/TraesCS2D02G199100	3
GO:0015166	MF	GO:0015166	polyol transmembrane transporter activity	3/42	26/27209	8.67434e-06	5.72507e-05	2.1001e-05	TraesCS2B02G218700/TraesCS2A02G188600/TraesCS2D02G199100	3
GO:0008889	MF	GO:0008889	glycerophosphodiester phosphodiesterase activity	3/42	27/27209	9.74816e-06	5.84889e-05	2.14553e-05	TraesCS7B02G147500/TraesCS7A02G243900/TraesCS7D02G242500	3
GO:0005355	MF	GO:0005355	glucose transmembrane transporter activity	4/42	118/27209	3.31217e-05	0.000168156	6.16841e-05	TraesCS2B02G218700/TraesCS2A02G188600/TraesCS5A02G226500/TraesCS2D02G199100	4
GO:0015149	MF	GO:0015149	hexose transmembrane transporter activity	4/42	118/27209	3.31217e-05	0.000168156	6.16841e-05	TraesCS2B02G218700/TraesCS2A02G188600/TraesCS5A02G226500/TraesCS2D02G199100	4
GO:0015145	MF	GO:0015145	monosaccharide transmembrane transporter activity	4/42	121/27209	3.65452e-05	0.000172285	6.31985e-05	TraesCS2B02G218700/TraesCS2A02G188600/TraesCS5A02G226500/TraesCS2D02G199100	4
GO:0005351	MF	GO:0005351	carbohydrate:proton symporter activity	4/42	129/27209	4.69388e-05	0.000193623	7.10259e-05	TraesCS2B02G218700/TraesCS2A02G188600/TraesCS5A02G226500/TraesCS2D02G199100	4
GO:0005402	MF	GO:0005402	carbohydrate:cation symporter activity	4/42	129/27209	4.69388e-05	0.000193623	7.10259e-05	TraesCS2B02G218700/TraesCS2A02G188600/TraesCS5A02G226500/TraesCS2D02G199100	4
GO:1901618	MF	GO:1901618	organic hydroxy compound transmembrane transporter activity	3/42	55/27209	8.48433e-05	0.000329392	0.00012083	TraesCS2B02G218700/TraesCS2A02G188600/TraesCS2D02G199100	3
GO:0015295	MF	GO:0015295	solute:proton symporter activity	4/42	160/27209	0.000108297	0.000397088	0.000145662	TraesCS2B02G218700/TraesCS2A02G188600/TraesCS5A02G226500/TraesCS2D02G199100	4
GO:0010488	MF	GO:0010488	UDP-galactose:N-glycan beta-1,3-galactosyltransferase activity	2/42	12/27209	0.000152024	0.000528082	0.000193714	TraesCS7B02G093500/TraesCS7D02G189700	2
GO:0032050	MF	GO:0032050	clathrin heavy chain binding	2/42	14/27209	0.000209198	0.000690353	0.00025324	TraesCS1B02G296900/TraesCS1A02G287500	2
GO:0008081	MF	GO:0008081	phosphoric diester hydrolase activity	3/42	79/27209	0.000249239	0.000749937	0.000275096	TraesCS7B02G147500/TraesCS7A02G243900/TraesCS7D02G242500	3
GO:0015294	MF	GO:0015294	solute:cation symporter activity	4/42	199/27209	0.000249979	0.000749937	0.000275096	TraesCS2B02G218700/TraesCS2A02G188600/TraesCS5A02G226500/TraesCS2D02G199100	4
GO:0015293	MF	GO:0015293	symporter activity	4/42	202/27209	0.000264631	0.000759377	0.000278559	TraesCS2B02G218700/TraesCS2A02G188600/TraesCS5A02G226500/TraesCS2D02G199100	4
GO:0051119	MF	GO:0051119	sugar transmembrane transporter activity	4/42	233/27209	0.000454359	0.00124949	0.000458345	TraesCS2B02G218700/TraesCS2A02G188600/TraesCS5A02G226500/TraesCS2D02G199100	4
GO:0015144	MF	GO:0015144	carbohydrate transmembrane transporter activity	4/42	269/27209	0.000778203	0.00205446	0.000753628	TraesCS2B02G218700/TraesCS2A02G188600/TraesCS5A02G226500/TraesCS2D02G199100	4
GO:0015078	MF	GO:0015078	proton transmembrane transporter activity	4/42	294/27209	0.001082	0.00274661	0.00100753	TraesCS2B02G218700/TraesCS2A02G188600/TraesCS5A02G226500/TraesCS2D02G199100	4
GO:0005509	MF	GO:0005509	calcium ion binding	4/42	307/27209	0.00126909	0.00310221	0.00113797	TraesCS7B02G147500/TraesCS7A02G243900/TraesCS4B02G172400/TraesCS7D02G242500	4
GO:0035250	MF	GO:0035250	UDP-galactosyltransferase activity	2/42	44/27209	0.00211185	0.00497793	0.00182604	TraesCS7B02G093500/TraesCS7D02G189700	2
GO:0030276	MF	GO:0030276	clathrin binding	2/42	59/27209	0.00376413	0.00856663	0.00314246	TraesCS1B02G296900/TraesCS1A02G287500	2
GO:0015291	MF	GO:0015291	secondary active transmembrane transporter activity	4/42	437/27209	0.00453655	0.00998041	0.00366108	TraesCS2B02G218700/TraesCS2A02G188600/TraesCS5A02G226500/TraesCS2D02G199100	4
GO:0022853	MF	GO:0022853	active ion transmembrane transporter activity	4/42	493/27209	0.00691715	0.0147268	0.00540219	TraesCS2B02G218700/TraesCS2A02G188600/TraesCS5A02G226500/TraesCS2D02G199100	4
GO:0001653	MF	GO:0001653	peptide receptor activity	2/42	85/27209	0.00765744	0.0157935	0.00579346	TraesCS4B02G111300/TraesCS4D02G109000	2
GO:0008378	MF	GO:0008378	galactosyltransferase activity	2/42	119/27209	0.0145705	0.0287354	0.0105409	TraesCS7B02G093500/TraesCS7D02G189700	2
GO:0003713	MF	GO:0003713	transcription coactivator activity	2/42	120/27209	0.0148031	0.0287354	0.0105409	TraesCS7B02G259000/TraesCS7A02G369500	2
GO:0042900	MF	GO:0042900	arabinose transmembrane transporter activity	1/42	12/27209	0.0183705	0.0336793	0.0123544	TraesCS5A02G226500	1
GO:1905538	MF	GO:1905538	polysome binding	1/42	12/27209	0.0183705	0.0336793	0.0123544	TraesCS2D02G183500	1
GO:0036209	MF	GO:0036209	9beta-pimara-7,15-diene oxidase activity	1/42	13/27209	0.0198864	0.0354731	0.0130125	TraesCS2D02G029700	1
GO:0042287	MF	GO:0042287	MHC protein binding	1/42	14/27209	0.0214001	0.0371685	0.0136344	TraesCS6B02G124600	1
GO:0008172	MF	GO:0008172	S-methyltransferase activity	1/42	16/27209	0.0244205	0.041327	0.0151598	TraesCS4B02G014700	1
GO:0016174	MF	GO:0016174	NAD(P)H oxidase H2O2-forming activity	1/42	18/27209	0.0274318	0.0441585	0.0161985	TraesCS1A02G347700	1
GO:0050664	MF	GO:0050664	oxidoreductase activity, acting on NAD(P)H, oxygen as acceptor	1/42	18/27209	0.0274318	0.0441585	0.0161985	TraesCS1A02G347700	1

## Sheet: wgcnadf_darkred
...1	ONTOLOGY	ID	Description	GeneRatio	BgRatio	pvalue	p.adjust	qvalue	geneID	Count
GO:0046275	BP	GO:0046275	flavonoid catabolic process	4/43	50/31495	6.62485e-07	4.30615e-05	3.62623e-05	TraesCS3B02G574500/TraesCS3A02G506300/TraesCS3A02G508500/TraesCS3A02G507200	4
GO:0046284	BP	GO:0046284	anthocyanin-containing compound catabolic process	4/43	50/31495	6.62485e-07	4.30615e-05	3.62623e-05	TraesCS3B02G574500/TraesCS3A02G506300/TraesCS3A02G508500/TraesCS3A02G507200	4
GO:1900000	BP	GO:1900000	regulation of anthocyanin catabolic process	4/43	50/31495	6.62485e-07	4.30615e-05	3.62623e-05	TraesCS3B02G574500/TraesCS3A02G506300/TraesCS3A02G508500/TraesCS3A02G507200	4
GO:1901527	BP	GO:1901527	abscisic acid-activated signaling pathway involved in stomatal movement	4/43	58/31495	1.21083e-06	5.90279e-05	4.97077e-05	TraesCS3B02G574500/TraesCS3A02G506300/TraesCS3A02G508500/TraesCS3A02G507200	4
GO:0016139	BP	GO:0016139	glycoside catabolic process	4/43	90/31495	7.06484e-06	0.000275529	0.000232024	TraesCS3B02G574500/TraesCS3A02G506300/TraesCS3A02G508500/TraesCS3A02G507200	4
GO:0046149	BP	GO:0046149	pigment catabolic process	4/43	114/31495	1.80167e-05	0.000555963	0.000468179	TraesCS3B02G574500/TraesCS3A02G506300/TraesCS3A02G508500/TraesCS3A02G507200	4
GO:0009690	BP	GO:0009690	cytokinin metabolic process	4/43	117/31495	1.99576e-05	0.000555963	0.000468179	TraesCS3B02G574500/TraesCS3A02G506300/TraesCS3A02G508500/TraesCS3A02G507200	4
GO:0031537	BP	GO:0031537	regulation of anthocyanin metabolic process	4/43	125/31495	2.58834e-05	0.000630908	0.000531291	TraesCS3B02G574500/TraesCS3A02G506300/TraesCS3A02G508500/TraesCS3A02G507200	4
GO:0016137	BP	GO:0016137	glycoside metabolic process	4/43	131/31495	3.11072e-05	0.000657286	0.000553504	TraesCS3B02G574500/TraesCS3A02G506300/TraesCS3A02G508500/TraesCS3A02G507200	4
GO:1901658	BP	GO:1901658	glycosyl compound catabolic process	4/43	138/31495	3.8134e-05	0.000657286	0.000553504	TraesCS3B02G574500/TraesCS3A02G506300/TraesCS3A02G508500/TraesCS3A02G507200	4
GO:0002239	BP	GO:0002239	response to oomycetes	5/43	284/31495	4.18527e-05	0.000657286	0.000553504	TraesCS3B02G574500/TraesCS3A02G506300/TraesCS3A02G508500/TraesCS3A02G507200/TraesCS4A02G266100	5
GO:0042631	BP	GO:0042631	cellular response to water deprivation	4/43	143/31495	4.38191e-05	0.000657286	0.000553504	TraesCS3B02G574500/TraesCS3A02G506300/TraesCS3A02G508500/TraesCS3A02G507200	4
GO:0071462	BP	GO:0071462	cellular response to water stimulus	4/43	143/31495	4.38191e-05	0.000657286	0.000553504	TraesCS3B02G574500/TraesCS3A02G506300/TraesCS3A02G508500/TraesCS3A02G507200	4
GO:1901136	BP	GO:1901136	carbohydrate derivative catabolic process	4/43	200/31495	0.000160411	0.00223429	0.00188151	TraesCS3B02G574500/TraesCS3A02G506300/TraesCS3A02G508500/TraesCS3A02G507200	4
GO:0010118	BP	GO:0010118	stomatal movement	5/43	417/31495	0.000252744	0.00327791	0.00276034	TraesCS3B02G574500/TraesCS3A02G506300/TraesCS3A02G508500/TraesCS3A02G507200/TraesCS6A02G214900	5
GO:0046283	BP	GO:0046283	anthocyanin-containing compound metabolic process	4/43	229/31495	0.000268956	0.00327791	0.00276034	TraesCS3B02G574500/TraesCS3A02G506300/TraesCS3A02G508500/TraesCS3A02G507200	4
GO:0019375	BP	GO:0019375	galactolipid biosynthetic process	2/43	20/31495	0.00034058	0.00390665	0.00328981	TraesCS4B02G210400/TraesCS4D02G211200	2
GO:0034754	BP	GO:0034754	cellular hormone metabolic process	4/43	251/31495	0.000380722	0.00412449	0.00347325	TraesCS3B02G574500/TraesCS3A02G506300/TraesCS3A02G508500/TraesCS3A02G507200	4
GO:0019374	BP	GO:0019374	galactolipid metabolic process	2/43	26/31495	0.000579549	0.005948	0.00500885	TraesCS4B02G210400/TraesCS4D02G211200	2
GO:0006863	BP	GO:0006863	purine nucleobase transport	2/43	32/31495	0.000879895	0.00779907	0.00656764	TraesCS3B02G300900/TraesCS3D02G267700	2
GO:0015851	BP	GO:0015851	nucleobase transport	2/43	32/31495	0.000879895	0.00779907	0.00656764	TraesCS3B02G300900/TraesCS3D02G267700	2
GO:1904823	BP	GO:1904823	purine nucleobase transmembrane transport	2/43	32/31495	0.000879895	0.00779907	0.00656764	TraesCS3B02G300900/TraesCS3D02G267700	2
GO:0009308	BP	GO:0009308	amine metabolic process	4/43	344/31495	0.0012335	0.0104579	0.00880665	TraesCS3B02G574500/TraesCS3A02G506300/TraesCS3A02G508500/TraesCS3A02G507200	4
GO:0009641	BP	GO:0009641	shade avoidance	2/43	52/31495	0.00231194	0.0180331	0.0151858	TraesCS2B02G406600/TraesCS2D02G386300	2
GO:0015770	BP	GO:0015770	sucrose transport	2/43	52/31495	0.00231194	0.0180331	0.0151858	TraesCS1D02G052700/TraesCS6D02G367200	2
GO:0072530	BP	GO:0072530	purine-containing compound transmembrane transport	2/43	54/31495	0.0024907	0.018635	0.0156926	TraesCS3B02G300900/TraesCS3D02G267700	2
GO:0015766	BP	GO:0015766	disaccharide transport	2/43	56/31495	0.00267579	0.018635	0.0156926	TraesCS1D02G052700/TraesCS6D02G367200	2
GO:0015772	BP	GO:0015772	oligosaccharide transport	2/43	56/31495	0.00267579	0.018635	0.0156926	TraesCS1D02G052700/TraesCS6D02G367200	2
GO:0009707	CC	GO:0009707	chloroplast outer membrane	2/37	136/32121	0.0107568	0.0448267	0.0168522	TraesCS4B02G210400/TraesCS4D02G211200	2
GO:0009527	CC	GO:0009527	plastid outer membrane	2/37	145/32121	0.0121542	0.0448267	0.0168522	TraesCS4B02G210400/TraesCS4D02G211200	2
GO:0001673	CC	GO:0001673	male germ cell nucleus	1/37	11/32121	0.0126001	0.0448267	0.0168522	TraesCS5A02G058400	1
GO:0005793	CC	GO:0005793	endoplasmic reticulum-Golgi intermediate compartment	1/37	14/32121	0.0160095	0.0448267	0.0168522	TraesCS1B02G321600	1
GO:0043073	CC	GO:0043073	germ cell nucleus	1/37	14/32121	0.0160095	0.0448267	0.0168522	TraesCS5A02G058400	1
GO:0047807	MF	GO:0047807	cytokinin 7-beta-glucosyltransferase activity	4/39	50/27209	7.91272e-07	1.56276e-05	9.78678e-06	TraesCS3B02G574500/TraesCS3A02G506300/TraesCS3A02G508500/TraesCS3A02G507200	4
GO:0050139	MF	GO:0050139	nicotinate-N-glucosyltransferase activity	4/39	50/27209	7.91272e-07	1.56276e-05	9.78678e-06	TraesCS3B02G574500/TraesCS3A02G506300/TraesCS3A02G508500/TraesCS3A02G507200	4
GO:0052640	MF	GO:0052640	salicylic acid glucosyltransferase (glucoside-forming) activity	4/39	50/27209	7.91272e-07	1.56276e-05	9.78678e-06	TraesCS3B02G574500/TraesCS3A02G506300/TraesCS3A02G508500/TraesCS3A02G507200	4
GO:0080062	MF	GO:0080062	cytokinin 9-beta-glucosyltransferase activity	4/39	50/27209	7.91272e-07	1.56276e-05	9.78678e-06	TraesCS3B02G574500/TraesCS3A02G506300/TraesCS3A02G508500/TraesCS3A02G507200	4
GO:0000987	MF	GO:0000987	cis-regulatory region sequence-specific DNA binding	3/39	59/27209	8.37221e-05	0.0012262	0.000767909	TraesCS3B02G470700/TraesCS3A02G436100/TraesCS3D02G428700	3
GO:0000976	MF	GO:0000976	transcription cis-regulatory region binding	5/39	322/27209	9.31294e-05	0.0012262	0.000767909	TraesCS3B02G470700/TraesCS3A02G436100/TraesCS1B02G234800/TraesCS6A02G214900/TraesCS3D02G428700	5
GO:1990837	MF	GO:1990837	sequence-specific double-stranded DNA binding	5/39	417/27209	0.000309452	0.00349239	0.0021871	TraesCS3B02G470700/TraesCS3A02G436100/TraesCS1B02G234800/TraesCS6A02G214900/TraesCS3D02G428700	5
GO:0080043	MF	GO:0080043	quercetin 3-O-glucosyltransferase activity	4/39	287/27209	0.000745555	0.00654432	0.00409837	TraesCS3B02G574500/TraesCS3A02G506300/TraesCS3A02G508500/TraesCS3A02G507200	4
GO:0080044	MF	GO:0080044	quercetin 7-O-glucosyltransferase activity	4/39	287/27209	0.000745555	0.00654432	0.00409837	TraesCS3B02G574500/TraesCS3A02G506300/TraesCS3A02G508500/TraesCS3A02G507200	4
GO:0005345	MF	GO:0005345	purine nucleobase transmembrane transporter activity	2/39	32/27209	0.000966313	0.00693988	0.0043461	TraesCS3B02G300900/TraesCS3D02G267700	2
GO:0015205	MF	GO:0015205	nucleobase transmembrane transporter activity	2/39	32/27209	0.000966313	0.00693988	0.0043461	TraesCS3B02G300900/TraesCS3D02G267700	2
GO:0035250	MF	GO:0035250	UDP-galactosyltransferase activity	2/39	44/27209	0.00182312	0.0120022	0.00751636	TraesCS4B02G210400/TraesCS4D02G211200	2
GO:0008515	MF	GO:0008515	sucrose transmembrane transporter activity	2/39	49/27209	0.00225615	0.0137105	0.00858617	TraesCS1D02G052700/TraesCS6D02G367200	2
GO:0015154	MF	GO:0015154	disaccharide transmembrane transporter activity	2/39	53/27209	0.00263416	0.0138732	0.0086881	TraesCS1D02G052700/TraesCS6D02G367200	2
GO:0015157	MF	GO:0015157	oligosaccharide transmembrane transporter activity	2/39	53/27209	0.00263416	0.0138732	0.0086881	TraesCS1D02G052700/TraesCS6D02G367200	2
GO:0035251	MF	GO:0035251	UDP-glucosyltransferase activity	4/39	416/27209	0.00290247	0.014331	0.00897475	TraesCS3B02G574500/TraesCS3A02G506300/TraesCS3A02G508500/TraesCS3A02G507200	4

[truncated: 26 more sheets: wgcnadf_darkturquoise, wgcnadf_green, wgcnadf_greenyellow, wgcnadf_grey, wgcnadf_grey60, wgcnadf_lightcyan, wgcnadf_lightgreen, wgcnadf_lightyellow, wgcnadf_magenta, wgcnadf_midnightblue, wgcnadf_orange, wgcnadf_paleturquoise, wgcnadf_pink, wgcnadf_purple, wgcnadf_red, wgcnadf_royalblue, wgcnadf_saddlebrown, wgcnadf_salmon, wgcnadf_sienna3, wgcnadf_skyblue …]
