# Supplementary material for: Transcriptomic Analysis of Wheat Under Multi LED Light Conditions
Source: Plants (Basel). 2024 Dec 27;14(1):46. doi: 10.3390/plants14010046 (PMC11723344; doi:10.3390/plants14010046)
Supplement: Supplementary file 1 [file plants-14-00046-s001.zip › Table S5 primers for qRT-PCR.xlsx]

## Sheet: Sheet1
S5 primers for qRT-PCR
Gene name	Forward primer (5’-3’)	Reverse primer (5’-3’)
TaLHY-7A	AGACTGTCAATTAAGCATTA	AATCTTCAAATCTCGTGTAT
TaHY5-3A	CGCAATGCCGAGCTGGAG	GTTCTTCAGTATCTGGCGGAG
TaTOC-6B	ATATCTGAATATGAAGACGATGA	GGTTGAGGATGTATTGTGAA
TaGI-3A	GATGGCTAATTAATACCT	CATGAATACAAGTTACAG
TaVRN1-5A	AAATCAGGACCTTTATGTCTT	AAGAAATCAGAGTAAAGTAG
TaActin	TGTTGTTCTCAGTGGAGGTTCT	CTGTATTTCCTTTCAGGTGGTG
