# Supplementary material for: Transcriptomic Analysis of Wheat Under Multi LED Light Conditions
Source: Plants (Basel). 2024 Dec 27;14(1):46. doi: 10.3390/plants14010046 (PMC11723344; doi:10.3390/plants14010046)
Supplement: Supplementary file 1 [file plants-14-00046-s001.zip › Table S6 Homology Analysis of 18 Wheat Transcription Factors Across Species.xlsx]

## Sheet: TraesCS1A02G083000.txt
Table S5. Homology Analysis of 18 Wheat Transcription Factors Across Species
Query	Target	Description	Species	Name	Qcovs	Length	Identity	Evalue
TraesCS1A02G083000	LOC_Os05g04740	Helix-loop-helix DNA-binding domain containing protein	Rice	APG	78	429	49.184	2.02e-78
TraesCS1A02G083000	Os01G0286100	Phytochrome-interacting factor-like protein, Basic helix-loop-helix factor, Repression of seedling growth in the dar	Rice	PIL15	93	580	40.345	1.01e-74
TraesCS1A02G083000	LOC_Os03g56950	Phytochrome-interacting factor-like bHLH protein, Stress-responsive transcription factor, Regulator of reduced internode elongation under drought condition	Rice	PIL13	20	106	62.264	1.24e-29
TraesCS1A02G083000	AT1G09530	phytochrome interacting factor 3	Arabidopsis	PIF3	81	453	30.684	2.5e-36
TraesCS1A02G083000	AT2G20180	phytochrome interacting factor 3-like 5	Arabidopsis	PIL5	33	168	46.429	1.85e-30

## Sheet: TraesCS1A02G212700.txt
Query	Target	Description	Species	Name	Qcovs	Length	Identity	Evalue
TraesCS1A02G212700	LOC_Os10g40740	Hypothetical conserved gene	Rice	OsbHLH113	97	472	59.322	1.22e-129
TraesCS1A02G212700	Os01G0286100	Phytochrome-interacting factor-like protein, Basic helix-loop-helix factor, Repression of seedling growth in the dar	Rice	PIL15	31	149	44.966	2.72e-23
TraesCS1A02G212700	LOC_Os03g56950	Phytochrome-interacting factor-like bHLH protein, Stress-responsive transcription factor, Regulator of reduced internode elongation under drought condition	Rice	PIL13	35	162	40.741	3.24e-21
TraesCS1A02G212700	AT4G00050	basic helix-loop-helix (bHLH) DNA-binding superfamily protein	Arabidopsis	UNE10	96	470	35.319	2.24e-45
TraesCS1A02G212700	AT1G09530	phytochrome interacting factor 3	Arabidopsis	PIF3	18	84	54.762	4.35e-22
TraesCS1A02G212700	AT2G20180	phytochrome interacting factor 3-like 5	Arabidopsis	PIL5	20	91	51.648	1.7e-21

## Sheet: TraesCS1B02G100400.txt
Query	Target	Description	Species	Name	Qcovs	Length	Identity	Evalue
TraesCS1B02G100400	LOC_Os05g04740	Helix-loop-helix DNA-binding domain containing protein	Rice	APG	77	417	51.319	3.36e-80
TraesCS1B02G100400	Os01G0286100	Phytochrome-interacting factor-like protein, Basic helix-loop-helix factor, Repression of seedling growth in the dar	Rice	PIL15	94	587	40.375	7.34e-79
TraesCS1B02G100400	LOC_Os03g56950	Phytochrome-interacting factor-like bHLH protein, Stress-responsive transcription factor, Regulator of reduced internode elongation under drought condition	Rice	PIL13	21	106	62.264	1.23e-29
TraesCS1B02G100400	AT1G09530	phytochrome interacting factor 3	Arabidopsis	PIF3	81	461	31.887	1.06e-35
TraesCS1B02G100400	AT2G20180	phytochrome interacting factor 3-like 5	Arabidopsis	PIL5	30	154	48.701	1.22e-30

## Sheet: TraesCS1D02G215600.txt
Query	Target	Description	Species	Name	Qcovs	Length	Identity	Evalue
TraesCS1D02G215600	LOC_Os10g40740	Hypothetical conserved gene	Rice	OsbHLH113	97	472	59.534	1.49e-129
TraesCS1D02G215600	Os01G0286100	Phytochrome-interacting factor-like protein, Basic helix-loop-helix factor, Repression of seedling growth in the dar	Rice	PIL15	33	158	43.038	1.08e-22
TraesCS1D02G215600	LOC_Os07g05010	Phytochrome-interacting bHLH factor, Cross-talk between light and stress signalin	Rice	OsPIF14	29	131	42.748	1.68e-21
TraesCS1D02G215600	AT4G00050	basic helix-loop-helix (bHLH) DNA-binding superfamily protein	Arabidopsis	UNE10	96	473	34.884	1.12e-45
TraesCS1D02G215600	AT1G09530	phytochrome interacting factor 3	Arabidopsis	PIF3	19	84	54.762	1e-21
TraesCS1D02G215600	AT2G20180	phytochrome interacting factor 3-like 5	Arabidopsis	PIL5	20	91	50.549	7.95e-21

## Sheet: TraesCS4A02G193600.txt
Query	Target	Description	Species	Name	Qcovs	Length	Identity	Evalue
TraesCS4A02G193600	LOC_Os11g02480	Similar to WRKY DNA binding domain containing protein, expressed	Rice	OsWRKY46	100	230	69.13	6.13e-108
TraesCS4A02G193600	LOC_Os12g02420	Similar to WRKY DNA binding domain containing protein, expressed	Rice	OsWRKY97	100	226	69.469	4.72e-106
TraesCS4A02G193600	LOC_Os03g20550	Similar to WRKY transcription factor 55	Rice	OsWRKY55	60	134	52.985	7.88e-45
TraesCS4A02G193600	AT2G40740	WRKY DNA-binding protein 55	Arabidopsis	WRKY55	53	127	41.732	8.47e-20
TraesCS4A02G193600	AT2G46400	WRKY DNA-binding protein 46	Arabidopsis	WRKY46	30	67	52.239	3.83e-18
TraesCS4A02G193600	AT3G56400	WRKY DNA-binding protein 70	Arabidopsis	WRKY70	36	81	41.975	5.14e-17

## Sheet: TraesCS4D02G119700.txt
Query	Target	Description	Species	Name	Qcovs	Length	Identity	Evalue
TraesCS4D02G119700	LOC_Os11g02480	Similar to WRKY DNA binding domain containing protein, expressed	Rice	OsWRKY46	100	230	69.13	6.13e-108
TraesCS4D02G119700	LOC_Os12g02420	Similar to WRKY DNA binding domain containing protein, expressed	Rice	OsWRKY97	100	226	69.469	4.72e-106
TraesCS4D02G119700	LOC_Os03g20550	Similar to WRKY transcription factor 55	Rice	OsWRKY55	60	134	52.985	7.88e-45
TraesCS4D02G119700	AT2G40740	WRKY DNA-binding protein 55	Arabidopsis	WRKY55	53	127	41.732	8.47e-20
TraesCS4D02G119700	AT2G46400	WRKY DNA-binding protein 46	Arabidopsis	WRKY46	30	67	52.239	3.83e-18
TraesCS4D02G119700	AT3G56400	WRKY DNA-binding protein 70	Arabidopsis	WRKY70	36	81	41.975	5.14e-17

## Sheet: TraesCS5A02G311300.txt
Query	Target	Description	Species	Name	Qcovs	Length	Identity	Evalue
TraesCS5A02G311300	LOC_Os09g35030	DRE-binding protein 1A	Rice	OsDREB1A	56	126	64.286	1.05e-45
TraesCS5A02G311300	LOC_Os04g48350	Similar to CRT/DRE binding factor 1	Rice	OsDREB1E	56	120	60.833	1.68e-35
TraesCS5A02G311300	LOC_Os06g03670	Dehydration-responsive element-binding protein 1C	Rice	OsDREB1C	50	105	70.476	7.57e-34
TraesCS5A02G311300	AT4G25470	C-repeat/DRE binding factor 2	Arabidopsis	CBF2	52	111	63.964	1.68e-39
TraesCS5A02G311300	AT4G25480	dehydration response element B1A	Arabidopsis	DREB1A	55	117	64.957	3.58e-38
TraesCS5A02G311300	AT5G51990	C-repeat-binding factor 4	Arabidopsis	CBF4	53	114	60.526	1.03e-37

## Sheet: TraesCS5B02G312000.txt
Query	Target	Description	Species	Name	Qcovs	Length	Identity	Evalue
TraesCS5B02G312000	LOC_Os09g35030	DRE-binding protein 1A	Rice	OsDREB1A	93	225	47.111	1.35e-46
TraesCS5B02G312000	LOC_Os04g48350	Similar to CRT/DRE binding factor 1	Rice	OsDREB1E	55	119	60.504	1.5e-35
TraesCS5B02G312000	LOC_Os06g06970	CRT/DRE binding factor (Transcription factor RCBF4)	Rice	OsDREB1D	76	163	46.012	1.13e-33
TraesCS5B02G312000	AT4G25470	C-repeat/DRE binding factor 2	Arabidopsis	CBF2	89	197	45.685	8.24e-40
TraesCS5B02G312000	AT4G25480	dehydration response element B1A	Arabidopsis	DREB1A	92	202	46.04	1.72e-38
TraesCS5B02G312000	AT5G51990	C-repeat-binding factor 4	Arabidopsis	CBF4	53	114	60.526	9.31e-38

## Sheet: TraesCS5D02G318300.txt
Query	Target	Description	Species	Name	Qcovs	Length	Identity	Evalue
TraesCS5D02G318300	LOC_Os09g35030	DRE-binding protein 1A	Rice	OsDREB1A	93	221	46.606	1.41e-46
TraesCS5D02G318300	LOC_Os04g48350	Similar to CRT/DRE binding factor 1	Rice	OsDREB1E	55	120	60.833	1.5e-35
TraesCS5D02G318300	LOC_Os06g03670	Dehydration-responsive element-binding protein 1C	Rice	OsDREB1C	49	105	70.476	7.55e-34
TraesCS5D02G318300	AT4G25470	C-repeat/DRE binding factor 2	Arabidopsis	CBF2	89	201	43.781	6.22e-40
TraesCS5D02G318300	AT4G25480	dehydration response element B1A	Arabidopsis	DREB1A	92	200	46	4.67e-39
TraesCS5D02G318300	AT5G51990	C-repeat-binding factor 4	Arabidopsis	CBF4	53	114	60.526	8.83e-38

## Sheet: TraesCS6A02G175800.txt
Query	Target	Description	Species	Name	Qcovs	Length	Identity	Evalue
TraesCS6A02G175800	LOC_Os02g10860	Similar to transcription factor HY5	Rice	OsbZIP18	85	136	84.559	1.05e-69
TraesCS6A02G175800	LOC_Os06g39960	Similar to BZIP2	Rice	OsbZIP48	81	145	60.69	3.84e-37
TraesCS6A02G175800	LOC_Os01g07880	Similar to BZIP transcription factor (Fragment)	Rice	OsbZIP01	76	134	52.239	1.14e-31
TraesCS6A02G175800	AT5G11260	Basic-leucine zipper (bZIP) transcription factor family protein	Arabidopsis	HY5	83	131	68.702	1.21e-51
TraesCS6A02G175800	AT3G17609	HY5-homolog	Arabidopsis	HYH	74	119	52.101	2.44e-32

[truncated: 8 more sheets: TraesCS6B02G209600.txt, TraesCS6D02G133100.txt, TraesCS6D02G167800.txt, TraesCS7A02G363100.txt, TraesCS7A02G373800.txt, TraesCS7B02G075600.txt, TraesCS7B02G264800.txt, TraesCS7D02G359900.txt]
